# Supplementary material for: Infraslow closed-loop brain training for anxiety and depression (ISAD): a protocol for a randomized, double-blind, sham-controlled pilot trial in adult females with internalizing disorders
Source: Trials. 2022 Nov 17;23:949. doi: 10.1186/s13063-022-06863-z (PMC9670077; doi:10.1186/s13063-022-06863-z)
Supplement: Supplementary file 1 — Additional file 1. MCC voxelsR1. [file 13063_2022_6863_MOESM1_ESM.csv]

Voxel	X	Y	Z	Lobe	Gyrus	Brodmann	User 1
1	40	-5	-45	Temporal Lobe	Inferior Temporal Gyrus	Brodmann area 20	FALSE
2	40	0	-45	Temporal Lobe	Inferior Temporal Gyrus	Brodmann area 20	FALSE
3	40	5	-45	Temporal Lobe	Middle Temporal Gyrus	Brodmann area 38	FALSE
4	35	-5	-45	Temporal Lobe	Inferior Temporal Gyrus	Brodmann area 20	FALSE
5	35	0	-45	Temporal Lobe	Inferior Temporal Gyrus	Brodmann area 20	FALSE
6	35	5	-45	Temporal Lobe	Middle Temporal Gyrus	Brodmann area 38	FALSE
7	30	-5	-45	Limbic Lobe	Inferior Temporal Gyrus	Brodmann area 20	FALSE
8	30	0	-45	Temporal Lobe	Inferior Temporal Gyrus	Brodmann area 20	FALSE
9	30	10	-45	Temporal Lobe	Superior Temporal Gyrus	Brodmann area 38	FALSE
10	25	0	-45	Limbic Lobe	Uncus	Brodmann area 20	FALSE
11	25	5	-45	Limbic Lobe	Uncus	Brodmann area 38	FALSE
12	-25	0	-45	Limbic Lobe	Uncus	Brodmann area 20	FALSE
13	-25	5	-45	Limbic Lobe	Uncus	Brodmann area 38	FALSE
14	-25	10	-45	Temporal Lobe	*	Brodmann area 38	FALSE
15	-30	-5	-45	Limbic Lobe	Uncus	Brodmann area 20	FALSE
16	-30	0	-45	Limbic Lobe	Uncus	Brodmann area 20	FALSE
17	-35	-5	-45	Temporal Lobe	Inferior Temporal Gyrus	Brodmann area 20	FALSE
18	-35	0	-45	Temporal Lobe	Inferior Temporal Gyrus	Brodmann area 20	FALSE
19	-35	5	-45	Temporal Lobe	Middle Temporal Gyrus	Brodmann area 38	FALSE
20	-35	10	-45	Temporal Lobe	Middle Temporal Gyrus	Brodmann area 38	FALSE
21	-35	15	-45	Temporal Lobe	Superior Temporal Gyrus	Brodmann area 38	FALSE
22	-40	-5	-45	Temporal Lobe	Inferior Temporal Gyrus	Brodmann area 20	FALSE
23	-40	0	-45	Temporal Lobe	Inferior Temporal Gyrus	Brodmann area 20	FALSE
24	-40	5	-45	Temporal Lobe	Middle Temporal Gyrus	Brodmann area 38	FALSE
25	-40	10	-45	Temporal Lobe	Middle Temporal Gyrus	Brodmann area 38	FALSE
26	-45	5	-45	Temporal Lobe	Middle Temporal Gyrus	Brodmann area 38	FALSE
27	55	-5	-40	Temporal Lobe	Inferior Temporal Gyrus	Brodmann area 20	FALSE
28	50	-10	-40	Temporal Lobe	Inferior Temporal Gyrus	Brodmann area 20	FALSE
29	50	-5	-40	Temporal Lobe	Inferior Temporal Gyrus	Brodmann area 20	FALSE
30	50	0	-40	Temporal Lobe	Inferior Temporal Gyrus	Brodmann area 20	FALSE
31	50	5	-40	Temporal Lobe	Middle Temporal Gyrus	Brodmann area 21	FALSE
32	45	-10	-40	Temporal Lobe	Inferior Temporal Gyrus	Brodmann area 20	FALSE
33	45	-5	-40	Temporal Lobe	Inferior Temporal Gyrus	Brodmann area 20	FALSE
34	45	0	-40	Temporal Lobe	Inferior Temporal Gyrus	Brodmann area 20	FALSE
35	45	5	-40	Temporal Lobe	Middle Temporal Gyrus	Brodmann area 21	FALSE
36	45	10	-40	Temporal Lobe	Middle Temporal Gyrus	Brodmann area 21	FALSE
37	40	-10	-40	Temporal Lobe	Inferior Temporal Gyrus	Brodmann area 20	FALSE
38	40	-5	-40	Temporal Lobe	Inferior Temporal Gyrus	Brodmann area 20	FALSE
39	40	0	-40	Temporal Lobe	Middle Temporal Gyrus	Brodmann area 21	FALSE
40	40	5	-40	Temporal Lobe	Middle Temporal Gyrus	Brodmann area 38	FALSE
41	40	10	-40	Temporal Lobe	Middle Temporal Gyrus	Brodmann area 21	FALSE
42	40	15	-40	Temporal Lobe	Superior Temporal Gyrus	Brodmann area 38	FALSE
43	35	-10	-40	Limbic Lobe	Uncus	Brodmann area 20	FALSE
44	35	10	-40	Temporal Lobe	Superior Temporal Gyrus	Brodmann area 38	FALSE
45	35	15	-40	Temporal Lobe	Superior Temporal Gyrus	Brodmann area 38	FALSE
46	30	-10	-40	Limbic Lobe	Uncus	Brodmann area 20	FALSE
47	30	-5	-40	Limbic Lobe	Uncus	Brodmann area 20	FALSE
48	30	0	-40	Limbic Lobe	Uncus	Brodmann area 20	FALSE
49	30	15	-40	Temporal Lobe	Superior Temporal Gyrus	Brodmann area 38	FALSE
50	25	-5	-40	Limbic Lobe	Uncus	Brodmann area 36	FALSE
51	25	0	-40	Limbic Lobe	Uncus	Brodmann area 20	FALSE
52	25	5	-40	Limbic Lobe	Uncus	Brodmann area 38	FALSE
53	25	10	-40	Temporal Lobe	Superior Temporal Gyrus	Brodmann area 38	FALSE
54	25	15	-40	Temporal Lobe	Superior Temporal Gyrus	Brodmann area 38	FALSE
55	20	0	-40	Limbic Lobe	Uncus	Brodmann area 36	FALSE
56	20	5	-40	Limbic Lobe	Uncus	Brodmann area 38	FALSE
57	-20	5	-40	Limbic Lobe	Uncus	Brodmann area 38	FALSE
58	-20	10	-40	Limbic Lobe	Uncus	Brodmann area 38	FALSE
59	-25	-5	-40	Limbic Lobe	Uncus	Brodmann area 36	FALSE
60	-25	0	-40	Limbic Lobe	Uncus	Brodmann area 36	FALSE
61	-25	5	-40	Limbic Lobe	Uncus	Brodmann area 38	FALSE
62	-25	10	-40	Temporal Lobe	Superior Temporal Gyrus	Brodmann area 38	FALSE
63	-25	15	-40	Temporal Lobe	Superior Temporal Gyrus	Brodmann area 38	FALSE
64	-30	-5	-40	Limbic Lobe	Uncus	Brodmann area 20	FALSE
65	-30	0	-40	Limbic Lobe	Uncus	Brodmann area 20	FALSE
66	-30	15	-40	Temporal Lobe	Superior Temporal Gyrus	Brodmann area 38	FALSE
67	-30	20	-40	Temporal Lobe	Superior Temporal Gyrus	Brodmann area 38	FALSE
68	-35	-10	-40	Limbic Lobe	Uncus	Brodmann area 20	FALSE
69	-35	-5	-40	Limbic Lobe	Uncus	Brodmann area 20	FALSE
70	-35	10	-40	Temporal Lobe	Superior Temporal Gyrus	Brodmann area 38	FALSE
71	-35	15	-40	Temporal Lobe	Superior Temporal Gyrus	Brodmann area 38	FALSE
72	-35	20	-40	Temporal Lobe	Superior Temporal Gyrus	Brodmann area 38	FALSE
73	-40	-10	-40	Temporal Lobe	Inferior Temporal Gyrus	Brodmann area 20	FALSE
74	-40	-5	-40	Temporal Lobe	Middle Temporal Gyrus	Brodmann area 21	FALSE
75	-40	0	-40	Temporal Lobe	Inferior Temporal Gyrus	Brodmann area 20	FALSE
76	-40	5	-40	Temporal Lobe	Middle Temporal Gyrus	Brodmann area 38	FALSE
77	-40	10	-40	Temporal Lobe	Middle Temporal Gyrus	Brodmann area 21	FALSE
78	-40	15	-40	Temporal Lobe	Superior Temporal Gyrus	Brodmann area 38	FALSE
79	-45	-10	-40	Temporal Lobe	Inferior Temporal Gyrus	Brodmann area 20	FALSE
80	-45	-5	-40	Temporal Lobe	Inferior Temporal Gyrus	Brodmann area 20	FALSE
81	-45	0	-40	Temporal Lobe	Middle Temporal Gyrus	Brodmann area 21	FALSE
82	-45	5	-40	Temporal Lobe	Middle Temporal Gyrus	Brodmann area 21	FALSE
83	-45	10	-40	Temporal Lobe	Middle Temporal Gyrus	Brodmann area 21	FALSE
84	-50	-10	-40	Temporal Lobe	Inferior Temporal Gyrus	Brodmann area 20	FALSE
85	-50	-5	-40	Temporal Lobe	Inferior Temporal Gyrus	Brodmann area 20	FALSE
86	-50	0	-40	Temporal Lobe	Inferior Temporal Gyrus	Brodmann area 20	FALSE
87	-50	5	-40	Temporal Lobe	Middle Temporal Gyrus	Brodmann area 21	FALSE
88	-50	10	-40	Temporal Lobe	Middle Temporal Gyrus	Brodmann area 21	FALSE
89	55	-15	-35	Temporal Lobe	Inferior Temporal Gyrus	Brodmann area 20	FALSE
90	55	-10	-35	Temporal Lobe	Inferior Temporal Gyrus	Brodmann area 20	FALSE
91	55	-5	-35	Temporal Lobe	Inferior Temporal Gyrus	Brodmann area 20	FALSE
92	50	-20	-35	Temporal Lobe	Inferior Temporal Gyrus	Brodmann area 20	FALSE
93	50	-15	-35	Temporal Lobe	Inferior Temporal Gyrus	Brodmann area 20	FALSE
94	50	-10	-35	Temporal Lobe	Inferior Temporal Gyrus	Brodmann area 20	FALSE
95	50	0	-35	Temporal Lobe	Inferior Temporal Gyrus	Brodmann area 20	FALSE
96	50	5	-35	Temporal Lobe	Middle Temporal Gyrus	Brodmann area 21	FALSE
97	50	10	-35	Temporal Lobe	Middle Temporal Gyrus	Brodmann area 21	FALSE
98	45	-20	-35	Temporal Lobe	Inferior Temporal Gyrus	Brodmann area 20	FALSE
99	45	-15	-35	Temporal Lobe	Inferior Temporal Gyrus	Brodmann area 20	FALSE
100	45	-10	-35	Temporal Lobe	Inferior Temporal Gyrus	Brodmann area 20	FALSE
101	45	-5	-35	Temporal Lobe	Inferior Temporal Gyrus	Brodmann area 20	FALSE
102	45	0	-35	Temporal Lobe	Middle Temporal Gyrus	Brodmann area 21	FALSE
103	45	5	-35	Temporal Lobe	Middle Temporal Gyrus	Brodmann area 21	FALSE
104	45	10	-35	Temporal Lobe	Middle Temporal Gyrus	Brodmann area 21	FALSE
105	45	15	-35	Temporal Lobe	Superior Temporal Gyrus	Brodmann area 38	FALSE
106	40	-20	-35	Temporal Lobe	Inferior Temporal Gyrus	Brodmann area 20	FALSE
107	40	-15	-35	Temporal Lobe	Inferior Temporal Gyrus	Brodmann area 20	FALSE
108	40	-10	-35	Temporal Lobe	Inferior Temporal Gyrus	Brodmann area 20	FALSE
109	40	-5	-35	Temporal Lobe	Middle Temporal Gyrus	Brodmann area 21	FALSE
110	40	0	-35	Temporal Lobe	Middle Temporal Gyrus	Brodmann area 21	FALSE
111	40	5	-35	Temporal Lobe	Middle Temporal Gyrus	Brodmann area 21	FALSE
112	40	10	-35	Temporal Lobe	Superior Temporal Gyrus	Brodmann area 38	FALSE
113	40	15	-35	Temporal Lobe	Superior Temporal Gyrus	Brodmann area 38	FALSE
114	40	20	-35	Temporal Lobe	Superior Temporal Gyrus	Brodmann area 38	FALSE
115	35	-15	-35	Limbic Lobe	Uncus	Brodmann area 20	FALSE
116	35	10	-35	Temporal Lobe	Superior Temporal Gyrus	Brodmann area 38	FALSE
117	35	15	-35	Temporal Lobe	Superior Temporal Gyrus	Brodmann area 38	FALSE
118	35	20	-35	Temporal Lobe	Superior Temporal Gyrus	Brodmann area 38	FALSE
119	30	-15	-35	Limbic Lobe	Uncus	Brodmann area 20	FALSE
120	30	-10	-35	Limbic Lobe	Uncus	Brodmann area 20	FALSE
121	30	15	-35	Temporal Lobe	Superior Temporal Gyrus	Brodmann area 38	FALSE
122	30	20	-35	Temporal Lobe	Superior Temporal Gyrus	Brodmann area 38	FALSE
123	25	-10	-35	Limbic Lobe	Uncus	Brodmann area 28	FALSE
124	25	10	-35	Limbic Lobe	Uncus	Brodmann area 38	FALSE
125	25	15	-35	Temporal Lobe	Superior Temporal Gyrus	Brodmann area 38	FALSE
126	25	20	-35	Temporal Lobe	Superior Temporal Gyrus	Brodmann area 38	FALSE
127	20	-10	-35	Limbic Lobe	Uncus	Brodmann area 28	FALSE
128	20	-5	-35	Limbic Lobe	Uncus	Brodmann area 36	FALSE
129	20	0	-35	Limbic Lobe	Uncus	Brodmann area 36	FALSE
130	20	5	-35	Limbic Lobe	Uncus	Brodmann area 28	FALSE
131	20	10	-35	Temporal Lobe	Superior Temporal Gyrus	Brodmann area 38	FALSE
132	-20	-10	-35	Limbic Lobe	Uncus	Brodmann area 28	FALSE
133	-20	-5	-35	Limbic Lobe	Uncus	Brodmann area 36	FALSE
134	-20	0	-35	Limbic Lobe	Uncus	Brodmann area 36	FALSE
135	-20	5	-35	Limbic Lobe	Uncus	Brodmann area 28	FALSE
136	-25	-10	-35	Limbic Lobe	Uncus	Brodmann area 28	FALSE
137	-25	5	-35	Limbic Lobe	Uncus	Brodmann area 36	FALSE
138	-25	10	-35	Limbic Lobe	Uncus	Brodmann area 38	FALSE
139	-25	15	-35	Temporal Lobe	Superior Temporal Gyrus	Brodmann area 38	FALSE
140	-30	-15	-35	Limbic Lobe	Uncus	Brodmann area 20	FALSE
141	-30	-10	-35	Limbic Lobe	Uncus	Brodmann area 20	FALSE
142	-30	15	-35	Temporal Lobe	Superior Temporal Gyrus	Brodmann area 38	FALSE
143	-30	20	-35	Temporal Lobe	Superior Temporal Gyrus	Brodmann area 38	FALSE
144	-35	-15	-35	Limbic Lobe	Uncus	Brodmann area 20	FALSE
145	-35	10	-35	Temporal Lobe	Superior Temporal Gyrus	Brodmann area 38	FALSE
146	-35	20	-35	Temporal Lobe	Superior Temporal Gyrus	Brodmann area 38	FALSE
147	-40	-20	-35	Temporal Lobe	Inferior Temporal Gyrus	Brodmann area 20	FALSE
148	-40	-15	-35	Temporal Lobe	Inferior Temporal Gyrus	Brodmann area 20	FALSE
149	-40	-10	-35	Temporal Lobe	Inferior Temporal Gyrus	Brodmann area 20	FALSE
150	-40	-5	-35	Temporal Lobe	Middle Temporal Gyrus	Brodmann area 21	FALSE
151	-40	0	-35	Temporal Lobe	Middle Temporal Gyrus	Brodmann area 21	FALSE
152	-40	5	-35	Temporal Lobe	Middle Temporal Gyrus	Brodmann area 21	FALSE
153	-40	10	-35	Temporal Lobe	Superior Temporal Gyrus	Brodmann area 38	FALSE
154	-40	15	-35	Temporal Lobe	Superior Temporal Gyrus	Brodmann area 38	FALSE
155	-40	20	-35	Temporal Lobe	Superior Temporal Gyrus	Brodmann area 38	FALSE
156	-45	-20	-35	Temporal Lobe	Inferior Temporal Gyrus	Brodmann area 20	FALSE
157	-45	-15	-35	Temporal Lobe	Inferior Temporal Gyrus	Brodmann area 20	FALSE
158	-45	-10	-35	Temporal Lobe	Inferior Temporal Gyrus	Brodmann area 20	FALSE
159	-45	-5	-35	Temporal Lobe	Inferior Temporal Gyrus	Brodmann area 20	FALSE
160	-45	0	-35	Temporal Lobe	Middle Temporal Gyrus	Brodmann area 21	FALSE
161	-45	5	-35	Temporal Lobe	Middle Temporal Gyrus	Brodmann area 21	FALSE
162	-45	10	-35	Temporal Lobe	Middle Temporal Gyrus	Brodmann area 21	FALSE
163	-45	15	-35	Temporal Lobe	Superior Temporal Gyrus	Brodmann area 38	FALSE
164	-45	20	-35	Temporal Lobe	Superior Temporal Gyrus	Brodmann area 38	FALSE
165	-50	-20	-35	Temporal Lobe	Inferior Temporal Gyrus	Brodmann area 20	FALSE
166	-50	-15	-35	Temporal Lobe	Inferior Temporal Gyrus	Brodmann area 20	FALSE
167	-50	-10	-35	Temporal Lobe	Inferior Temporal Gyrus	Brodmann area 20	FALSE
168	-50	0	-35	Temporal Lobe	Inferior Temporal Gyrus	Brodmann area 20	FALSE
169	-50	5	-35	Temporal Lobe	Middle Temporal Gyrus	Brodmann area 21	FALSE
170	-50	10	-35	Temporal Lobe	Middle Temporal Gyrus	Brodmann area 21	FALSE
171	-55	-15	-35	Temporal Lobe	Inferior Temporal Gyrus	Brodmann area 20	FALSE
172	-55	-10	-35	Temporal Lobe	Inferior Temporal Gyrus	Brodmann area 20	FALSE
173	-55	-5	-35	Temporal Lobe	Inferior Temporal Gyrus	Brodmann area 20	FALSE
174	-55	5	-35	Temporal Lobe	Middle Temporal Gyrus	Brodmann area 21	FALSE
175	60	-15	-30	Temporal Lobe	Fusiform Gyrus	Brodmann area 20	FALSE
176	60	-10	-30	Temporal Lobe	Fusiform Gyrus	Brodmann area 20	FALSE
177	60	-5	-30	Temporal Lobe	Fusiform Gyrus	Brodmann area 20	FALSE
178	55	-40	-30	Temporal Lobe	Fusiform Gyrus	Brodmann area 20	FALSE
179	55	-35	-30	Temporal Lobe	Fusiform Gyrus	Brodmann area 20	FALSE
180	55	-20	-30	Temporal Lobe	Fusiform Gyrus	Brodmann area 20	FALSE
181	55	-5	-30	Temporal Lobe	Fusiform Gyrus	Brodmann area 20	FALSE
182	55	0	-30	Temporal Lobe	Middle Temporal Gyrus	Brodmann area 21	FALSE
183	55	5	-30	Temporal Lobe	Middle Temporal Gyrus	Brodmann area 21	FALSE
184	50	-40	-30	Temporal Lobe	Fusiform Gyrus	Brodmann area 20	FALSE
185	50	-25	-30	Temporal Lobe	Fusiform Gyrus	Brodmann area 20	FALSE
186	50	-20	-30	Temporal Lobe	Fusiform Gyrus	Brodmann area 20	FALSE
187	50	-5	-30	Temporal Lobe	Fusiform Gyrus	Brodmann area 20	FALSE
188	50	0	-30	Temporal Lobe	Middle Temporal Gyrus	Brodmann area 21	FALSE
189	50	10	-30	Temporal Lobe	Middle Temporal Gyrus	Brodmann area 21	FALSE
190	50	15	-30	Temporal Lobe	Superior Temporal Gyrus	Brodmann area 38	FALSE
191	45	-40	-30	Temporal Lobe	Fusiform Gyrus	Brodmann area 36	FALSE
192	45	-35	-30	Temporal Lobe	Fusiform Gyrus	Brodmann area 20	FALSE
193	45	-25	-30	Temporal Lobe	Fusiform Gyrus	Brodmann area 20	FALSE
194	45	-20	-30	Temporal Lobe	Fusiform Gyrus	Brodmann area 20	FALSE
195	45	-10	-30	Temporal Lobe	Fusiform Gyrus	Brodmann area 20	FALSE
196	45	0	-30	Temporal Lobe	Middle Temporal Gyrus	Brodmann area 21	FALSE
197	45	5	-30	Temporal Lobe	Middle Temporal Gyrus	Brodmann area 21	FALSE
198	45	10	-30	Temporal Lobe	Superior Temporal Gyrus	Brodmann area 38	FALSE
199	45	15	-30	Temporal Lobe	Superior Temporal Gyrus	Brodmann area 38	FALSE
200	45	20	-30	Temporal Lobe	Superior Temporal Gyrus	Brodmann area 38	FALSE
201	40	-35	-30	Temporal Lobe	Fusiform Gyrus	Brodmann area 36	FALSE
202	40	-25	-30	Temporal Lobe	Fusiform Gyrus	Brodmann area 20	FALSE
203	40	-20	-30	Temporal Lobe	Fusiform Gyrus	Brodmann area 20	FALSE
204	40	-15	-30	Temporal Lobe	Fusiform Gyrus	Brodmann area 20	FALSE
205	40	-10	-30	Temporal Lobe	Fusiform Gyrus	Brodmann area 20	FALSE
206	40	10	-30	Temporal Lobe	Superior Temporal Gyrus	Brodmann area 38	FALSE
207	40	15	-30	Temporal Lobe	Superior Temporal Gyrus	Brodmann area 38	FALSE
208	40	20	-30	Temporal Lobe	Superior Temporal Gyrus	Brodmann area 38	FALSE
209	35	-25	-30	Limbic Lobe	Parahippocampal Gyrus	Brodmann area 36	FALSE
210	35	-20	-30	Limbic Lobe	Parahippocampal Gyrus	Brodmann area 36	FALSE
211	35	15	-30	Temporal Lobe	Superior Temporal Gyrus	Brodmann area 38	FALSE
212	35	20	-30	Temporal Lobe	Superior Temporal Gyrus	Brodmann area 38	FALSE
213	30	-25	-30	Limbic Lobe	Parahippocampal Gyrus	Brodmann area 36	FALSE
214	30	-20	-30	Limbic Lobe	Parahippocampal Gyrus	Brodmann area 36	FALSE
215	30	15	-30	Temporal Lobe	Superior Temporal Gyrus	Brodmann area 38	FALSE
216	30	20	-30	Temporal Lobe	Superior Temporal Gyrus	Brodmann area 38	FALSE
217	25	-20	-30	Limbic Lobe	Parahippocampal Gyrus	Brodmann area 36	FALSE
218	25	-15	-30	Limbic Lobe	Parahippocampal Gyrus	Brodmann area 35	FALSE
219	25	5	-30	Limbic Lobe	Uncus	Brodmann area 28	FALSE
220	25	10	-30	Temporal Lobe	Superior Temporal Gyrus	Brodmann area 38	FALSE
221	25	15	-30	Temporal Lobe	Superior Temporal Gyrus	Brodmann area 38	FALSE
222	20	-10	-30	Limbic Lobe	Parahippocampal Gyrus	Brodmann area 35	FALSE
223	20	-5	-30	Limbic Lobe	Uncus	Brodmann area 28	FALSE
224	20	5	-30	Limbic Lobe	Uncus	Brodmann area 28	FALSE
225	20	30	-30	Frontal Lobe	Orbital Gyrus	Brodmann area 47	FALSE
226	15	-5	-30	Limbic Lobe	Uncus	Brodmann area 28	FALSE
227	15	0	-30	Limbic Lobe	Uncus	Brodmann area 28	FALSE
228	15	25	-30	Frontal Lobe	Orbital Gyrus	Brodmann area 47	FALSE
229	15	30	-30	Frontal Lobe	Orbital Gyrus	Brodmann area 47	FALSE
230	10	20	-30	Frontal Lobe	Rectal Gyrus	Brodmann area 11	FALSE
231	10	25	-30	Frontal Lobe	Rectal Gyrus	Brodmann area 11	FALSE
232	-5	20	-30	Frontal Lobe	Rectal Gyrus	Brodmann area 11	FALSE
233	-5	25	-30	Frontal Lobe	Rectal Gyrus	Brodmann area 11	FALSE
234	-10	20	-30	Frontal Lobe	Rectal Gyrus	Brodmann area 11	FALSE
235	-10	30	-30	Frontal Lobe	Rectal Gyrus	Brodmann area 11	FALSE
236	-15	-5	-30	Limbic Lobe	Uncus	Brodmann area 28	FALSE
237	-15	0	-30	Limbic Lobe	Uncus	Brodmann area 28	FALSE
238	-15	25	-30	Frontal Lobe	Orbital Gyrus	Brodmann area 47	FALSE
239	-15	30	-30	Frontal Lobe	Orbital Gyrus	Brodmann area 47	FALSE
240	-15	35	-30	Frontal Lobe	Orbital Gyrus	Brodmann area 11	FALSE
241	-20	-10	-30	Limbic Lobe	Parahippocampal Gyrus	Brodmann area 35	FALSE
242	-20	-5	-30	Limbic Lobe	Uncus	Brodmann area 28	FALSE
243	-20	5	-30	Limbic Lobe	Uncus	Brodmann area 28	FALSE
244	-20	30	-30	Frontal Lobe	Orbital Gyrus	Brodmann area 47	FALSE
245	-25	-20	-30	Limbic Lobe	Parahippocampal Gyrus	Brodmann area 36	FALSE
246	-25	-15	-30	Limbic Lobe	Parahippocampal Gyrus	Brodmann area 35	FALSE
247	-25	5	-30	Limbic Lobe	Uncus	Brodmann area 28	FALSE
248	-25	10	-30	Temporal Lobe	Superior Temporal Gyrus	Brodmann area 38	FALSE
249	-25	15	-30	Temporal Lobe	Superior Temporal Gyrus	Brodmann area 38	FALSE
250	-30	-25	-30	Limbic Lobe	Parahippocampal Gyrus	Brodmann area 36	FALSE
251	-30	-20	-30	Limbic Lobe	Parahippocampal Gyrus	Brodmann area 36	FALSE
252	-30	-15	-30	Limbic Lobe	Parahippocampal Gyrus	Brodmann area 36	FALSE
253	-30	15	-30	Temporal Lobe	Superior Temporal Gyrus	Brodmann area 38	FALSE
254	-30	20	-30	Temporal Lobe	Superior Temporal Gyrus	Brodmann area 38	FALSE
255	-35	-25	-30	Limbic Lobe	Parahippocampal Gyrus	Brodmann area 36	FALSE
256	-35	-20	-30	Limbic Lobe	Parahippocampal Gyrus	Brodmann area 36	FALSE
257	-35	15	-30	Temporal Lobe	Superior Temporal Gyrus	Brodmann area 38	FALSE
258	-35	20	-30	Temporal Lobe	Superior Temporal Gyrus	Brodmann area 38	FALSE
259	-40	-25	-30	Temporal Lobe	Fusiform Gyrus	Brodmann area 20	FALSE
260	-40	-20	-30	Temporal Lobe	Fusiform Gyrus	Brodmann area 20	FALSE
261	-40	-15	-30	Temporal Lobe	Fusiform Gyrus	Brodmann area 20	FALSE
262	-40	-10	-30	Temporal Lobe	Fusiform Gyrus	Brodmann area 20	FALSE
263	-40	10	-30	Temporal Lobe	Superior Temporal Gyrus	Brodmann area 38	FALSE
264	-40	15	-30	Temporal Lobe	Superior Temporal Gyrus	Brodmann area 38	FALSE
265	-40	20	-30	Temporal Lobe	Superior Temporal Gyrus	Brodmann area 38	FALSE
266	-45	-40	-30	Temporal Lobe	Fusiform Gyrus	Brodmann area 36	FALSE
267	-45	-35	-30	Temporal Lobe	Fusiform Gyrus	Brodmann area 20	FALSE
268	-45	-25	-30	Temporal Lobe	Fusiform Gyrus	Brodmann area 20	FALSE
269	-45	-20	-30	Temporal Lobe	Fusiform Gyrus	Brodmann area 20	FALSE
270	-45	-10	-30	Temporal Lobe	Fusiform Gyrus	Brodmann area 20	FALSE
271	-45	0	-30	Temporal Lobe	Middle Temporal Gyrus	Brodmann area 21	FALSE
272	-45	5	-30	Temporal Lobe	Middle Temporal Gyrus	Brodmann area 21	FALSE
273	-45	10	-30	Temporal Lobe	Superior Temporal Gyrus	Brodmann area 38	FALSE
274	-45	15	-30	Temporal Lobe	Superior Temporal Gyrus	Brodmann area 38	FALSE
275	-45	20	-30	Temporal Lobe	Superior Temporal Gyrus	Brodmann area 38	FALSE
276	-50	-40	-30	Temporal Lobe	Fusiform Gyrus	Brodmann area 36	FALSE
277	-50	-25	-30	Temporal Lobe	Fusiform Gyrus	Brodmann area 20	FALSE
278	-50	-20	-30	Temporal Lobe	Fusiform Gyrus	Brodmann area 20	FALSE
279	-50	-10	-30	Temporal Lobe	Fusiform Gyrus	Brodmann area 20	FALSE
280	-50	-5	-30	Temporal Lobe	Fusiform Gyrus	Brodmann area 20	FALSE
281	-50	0	-30	Temporal Lobe	Middle Temporal Gyrus	Brodmann area 21	FALSE
282	-50	10	-30	Temporal Lobe	Middle Temporal Gyrus	Brodmann area 21	FALSE
283	-50	15	-30	Temporal Lobe	Superior Temporal Gyrus	Brodmann area 38	FALSE
284	-55	-40	-30	Temporal Lobe	Fusiform Gyrus	Brodmann area 20	FALSE
285	-55	-35	-30	Temporal Lobe	Fusiform Gyrus	Brodmann area 20	FALSE
286	-55	-20	-30	Temporal Lobe	Fusiform Gyrus	Brodmann area 20	FALSE
287	-55	-5	-30	Temporal Lobe	Fusiform Gyrus	Brodmann area 20	FALSE
288	-55	0	-30	Temporal Lobe	Middle Temporal Gyrus	Brodmann area 21	FALSE
289	-55	5	-30	Temporal Lobe	Middle Temporal Gyrus	Brodmann area 21	FALSE
290	-55	10	-30	Temporal Lobe	Middle Temporal Gyrus	Brodmann area 21	FALSE
291	-60	-15	-30	Temporal Lobe	Fusiform Gyrus	Brodmann area 20	FALSE
292	-60	-10	-30	Temporal Lobe	Fusiform Gyrus	Brodmann area 20	FALSE
293	-60	-5	-30	Temporal Lobe	Fusiform Gyrus	Brodmann area 20	FALSE
294	60	-35	-25	Temporal Lobe	Inferior Temporal Gyrus	Brodmann area 20	FALSE
295	60	-30	-25	Temporal Lobe	Inferior Temporal Gyrus	Brodmann area 20	FALSE
296	60	-25	-25	Temporal Lobe	Inferior Temporal Gyrus	Brodmann area 20	FALSE
297	60	-20	-25	Temporal Lobe	Inferior Temporal Gyrus	Brodmann area 20	FALSE
298	60	-15	-25	Temporal Lobe	Inferior Temporal Gyrus	Brodmann area 20	FALSE
299	60	-10	-25	Temporal Lobe	Inferior Temporal Gyrus	Brodmann area 20	FALSE
300	60	0	-25	Temporal Lobe	Middle Temporal Gyrus	Brodmann area 21	FALSE
301	55	-55	-25	Temporal Lobe	Fusiform Gyrus	Brodmann area 37	FALSE
302	55	-50	-25	Temporal Lobe	Fusiform Gyrus	Brodmann area 37	FALSE
303	55	-45	-25	Temporal Lobe	Inferior Temporal Gyrus	Brodmann area 37	FALSE
304	55	-40	-25	Temporal Lobe	Inferior Temporal Gyrus	Brodmann area 37	FALSE
305	55	-35	-25	Temporal Lobe	Fusiform Gyrus	Brodmann area 20	FALSE
306	55	-30	-25	Temporal Lobe	Inferior Temporal Gyrus	Brodmann area 20	FALSE
307	55	-25	-25	Temporal Lobe	Inferior Temporal Gyrus	Brodmann area 20	FALSE
308	55	-10	-25	Temporal Lobe	Inferior Temporal Gyrus	Brodmann area 20	FALSE
309	55	-5	-25	Temporal Lobe	Middle Temporal Gyrus	Brodmann area 21	FALSE
310	55	5	-25	Temporal Lobe	Middle Temporal Gyrus	Brodmann area 21	FALSE
311	55	10	-25	Temporal Lobe	Middle Temporal Gyrus	Brodmann area 21	FALSE
312	50	-60	-25	Temporal Lobe	Fusiform Gyrus	Brodmann area 37	FALSE
313	50	-55	-25	Temporal Lobe	Fusiform Gyrus	Brodmann area 37	FALSE
314	50	-50	-25	Temporal Lobe	Fusiform Gyrus	Brodmann area 37	FALSE
315	50	-45	-25	Temporal Lobe	Fusiform Gyrus	Brodmann area 37	FALSE
316	50	-40	-25	Temporal Lobe	Fusiform Gyrus	Brodmann area 20	FALSE
317	50	-30	-25	Temporal Lobe	Fusiform Gyrus	Brodmann area 20	FALSE
318	50	-25	-25	Temporal Lobe	Inferior Temporal Gyrus	Brodmann area 20	FALSE
319	50	-5	-25	Temporal Lobe	Inferior Temporal Gyrus	Brodmann area 20	FALSE
320	50	5	-25	Temporal Lobe	Middle Temporal Gyrus	Brodmann area 21	FALSE
321	50	10	-25	Temporal Lobe	Superior Temporal Gyrus	Brodmann area 38	FALSE
322	50	15	-25	Temporal Lobe	Superior Temporal Gyrus	Brodmann area 38	FALSE
323	45	-60	-25	Temporal Lobe	Fusiform Gyrus	Brodmann area 37	FALSE
324	45	-55	-25	Temporal Lobe	Fusiform Gyrus	Brodmann area 37	FALSE
325	45	-45	-25	Temporal Lobe	Fusiform Gyrus	Brodmann area 37	FALSE
326	45	-40	-25	Temporal Lobe	Fusiform Gyrus	Brodmann area 36	FALSE
327	45	-35	-25	Temporal Lobe	Fusiform Gyrus	Brodmann area 20	FALSE
328	45	-30	-25	Temporal Lobe	Fusiform Gyrus	Brodmann area 20	FALSE
329	45	-15	-25	Temporal Lobe	Sub-Gyral	Brodmann area 20	FALSE
330	45	-10	-25	Temporal Lobe	Sub-Gyral	Brodmann area 20	FALSE
331	45	5	-25	Temporal Lobe	Superior Temporal Gyrus	Brodmann area 38	FALSE
332	45	20	-25	Temporal Lobe	Superior Temporal Gyrus	Brodmann area 38	FALSE
333	40	-55	-25	Temporal Lobe	Fusiform Gyrus	Brodmann area 37	FALSE
334	40	-50	-25	Temporal Lobe	Fusiform Gyrus	Brodmann area 37	FALSE
335	40	-45	-25	Temporal Lobe	Fusiform Gyrus	Brodmann area 37	FALSE
336	40	-40	-25	Temporal Lobe	Fusiform Gyrus	Brodmann area 20	FALSE
337	40	-35	-25	Temporal Lobe	Fusiform Gyrus	Brodmann area 36	FALSE
338	40	-30	-25	Limbic Lobe	Parahippocampal Gyrus	Brodmann area 36	FALSE
339	40	-15	-25	Temporal Lobe	Sub-Gyral	Brodmann area 20	FALSE
340	40	-10	-25	Temporal Lobe	Sub-Gyral	Brodmann area 20	FALSE
341	40	20	-25	Temporal Lobe	Superior Temporal Gyrus	Brodmann area 38	FALSE
342	35	-40	-25	Temporal Lobe	Fusiform Gyrus	Brodmann area 20	FALSE
343	35	-35	-25	Temporal Lobe	Fusiform Gyrus	Brodmann area 20	FALSE
344	35	-30	-25	Limbic Lobe	Parahippocampal Gyrus	Brodmann area 36	FALSE
345	35	10	-25	Temporal Lobe	Superior Temporal Gyrus	Brodmann area 38	FALSE
346	35	15	-25	Temporal Lobe	Superior Temporal Gyrus	Brodmann area 38	FALSE
347	35	20	-25	Temporal Lobe	Superior Temporal Gyrus	Brodmann area 38	FALSE
348	30	-40	-25	Temporal Lobe	Fusiform Gyrus	Brodmann area 20	FALSE
349	30	-35	-25	Temporal Lobe	Fusiform Gyrus	Brodmann area 20	FALSE
350	30	-30	-25	Limbic Lobe	Parahippocampal Gyrus	Brodmann area 36	FALSE
351	30	-25	-25	Limbic Lobe	Parahippocampal Gyrus	Brodmann area 35	FALSE
352	30	5	-25	Limbic Lobe	Uncus	Brodmann area 28	FALSE
353	30	15	-25	Temporal Lobe	Superior Temporal Gyrus	Brodmann area 38	FALSE
354	30	20	-25	Frontal Lobe	Inferior Frontal Gyrus	Brodmann area 47	FALSE
355	25	-25	-25	Limbic Lobe	Parahippocampal Gyrus	Brodmann area 35	FALSE
356	25	-20	-25	Limbic Lobe	Parahippocampal Gyrus	Brodmann area 35	FALSE
357	25	5	-25	Limbic Lobe	Uncus	Brodmann area 28	FALSE
358	25	10	-25	Temporal Lobe	Superior Temporal Gyrus	Brodmann area 38	FALSE
359	25	15	-25	Frontal Lobe	Inferior Frontal Gyrus	Brodmann area 47	FALSE
360	25	20	-25	Frontal Lobe	Inferior Frontal Gyrus	Brodmann area 47	FALSE
361	25	25	-25	Frontal Lobe	Inferior Frontal Gyrus	Brodmann area 47	FALSE
362	25	30	-25	Frontal Lobe	Inferior Frontal Gyrus	Brodmann area 11	FALSE
363	25	35	-25	Frontal Lobe	Inferior Frontal Gyrus	Brodmann area 11	FALSE
364	20	-90	-25	Occipital Lobe	Fusiform Gyrus	Brodmann area 18	FALSE
365	20	-20	-25	Limbic Lobe	Parahippocampal Gyrus	Brodmann area 28	FALSE
366	20	-15	-25	Limbic Lobe	Parahippocampal Gyrus	Brodmann area 28	FALSE
367	20	-10	-25	Limbic Lobe	Parahippocampal Gyrus	Brodmann area 28	FALSE
368	20	5	-25	Limbic Lobe	Uncus	Brodmann area 34	FALSE
369	20	15	-25	Frontal Lobe	Inferior Frontal Gyrus	Brodmann area 47	FALSE
370	20	20	-25	Frontal Lobe	Inferior Frontal Gyrus	Brodmann area 47	FALSE
371	20	25	-25	Frontal Lobe	Inferior Frontal Gyrus	Brodmann area 11	FALSE
372	20	30	-25	Frontal Lobe	Orbital Gyrus	Brodmann area 47	FALSE
373	20	35	-25	Frontal Lobe	Orbital Gyrus	Brodmann area 47	FALSE
374	15	-5	-25	Limbic Lobe	Uncus	Brodmann area 34	FALSE
375	15	0	-25	Limbic Lobe	Uncus	Brodmann area 34	FALSE
376	15	5	-25	Limbic Lobe	Uncus	Brodmann area 34	FALSE
377	15	15	-25	Frontal Lobe	Inferior Frontal Gyrus	Brodmann area 47	FALSE
378	15	20	-25	Frontal Lobe	Inferior Frontal Gyrus	Brodmann area 47	FALSE
379	15	25	-25	Frontal Lobe	Orbital Gyrus	Brodmann area 47	FALSE
380	15	30	-25	Frontal Lobe	Inferior Frontal Gyrus	Brodmann area 11	FALSE
381	15	35	-25	Frontal Lobe	Inferior Frontal Gyrus	Brodmann area 11	FALSE
382	15	40	-25	Frontal Lobe	Orbital Gyrus	Brodmann area 11	FALSE
383	15	45	-25	Frontal Lobe	Orbital Gyrus	Brodmann area 11	FALSE
384	10	15	-25	Frontal Lobe	Rectal Gyrus	Brodmann area 11	FALSE
385	10	20	-25	Frontal Lobe	Rectal Gyrus	Brodmann area 11	FALSE
386	10	25	-25	Frontal Lobe	Rectal Gyrus	Brodmann area 11	FALSE
387	10	30	-25	Frontal Lobe	Rectal Gyrus	Brodmann area 11	FALSE
388	10	35	-25	Frontal Lobe	Rectal Gyrus	Brodmann area 11	FALSE
389	10	40	-25	Frontal Lobe	Rectal Gyrus	Brodmann area 11	FALSE
390	10	45	-25	Frontal Lobe	Rectal Gyrus	Brodmann area 11	FALSE
391	10	50	-25	Frontal Lobe	Orbital Gyrus	Brodmann area 11	FALSE
392	5	15	-25	Frontal Lobe	Rectal Gyrus	Brodmann area 11	FALSE
393	5	20	-25	Frontal Lobe	Rectal Gyrus	Brodmann area 11	FALSE
394	5	25	-25	Frontal Lobe	Rectal Gyrus	Brodmann area 11	FALSE
395	5	30	-25	Frontal Lobe	Rectal Gyrus	Brodmann area 11	FALSE
396	5	35	-25	Frontal Lobe	Rectal Gyrus	Brodmann area 11	FALSE
397	5	40	-25	Frontal Lobe	Orbital Gyrus	Brodmann area 11	FALSE
398	5	45	-25	Frontal Lobe	Orbital Gyrus	Brodmann area 11	FALSE
399	5	50	-25	Frontal Lobe	Rectal Gyrus	Brodmann area 11	FALSE
400	5	55	-25	Frontal Lobe	Rectal Gyrus	Brodmann area 11	FALSE
401	-5	15	-25	Frontal Lobe	Rectal Gyrus	Brodmann area 11	FALSE
402	-5	20	-25	Frontal Lobe	Rectal Gyrus	Brodmann area 11	FALSE
403	-5	25	-25	Frontal Lobe	Rectal Gyrus	Brodmann area 11	FALSE
404	-5	30	-25	Frontal Lobe	Rectal Gyrus	Brodmann area 11	FALSE
405	-5	35	-25	Frontal Lobe	Rectal Gyrus	Brodmann area 11	FALSE
406	-5	40	-25	Frontal Lobe	Rectal Gyrus	Brodmann area 11	FALSE
407	-5	45	-25	Frontal Lobe	Rectal Gyrus	Brodmann area 11	FALSE
408	-5	50	-25	Frontal Lobe	Rectal Gyrus	Brodmann area 11	FALSE
409	-5	55	-25	Frontal Lobe	Rectal Gyrus	Brodmann area 11	FALSE
410	-10	15	-25	Frontal Lobe	Rectal Gyrus	Brodmann area 11	FALSE
411	-10	20	-25	Frontal Lobe	Rectal Gyrus	Brodmann area 11	FALSE
412	-10	25	-25	Frontal Lobe	Rectal Gyrus	Brodmann area 11	FALSE
413	-10	30	-25	Frontal Lobe	Rectal Gyrus	Brodmann area 11	FALSE
414	-10	35	-25	Frontal Lobe	Rectal Gyrus	Brodmann area 11	FALSE
415	-10	40	-25	Frontal Lobe	Rectal Gyrus	Brodmann area 11	FALSE
416	-10	45	-25	Frontal Lobe	Rectal Gyrus	Brodmann area 11	FALSE
417	-10	50	-25	Frontal Lobe	Orbital Gyrus	Brodmann area 11	FALSE
418	-10	55	-25	Frontal Lobe	Superior Frontal Gyrus	Brodmann area 11	FALSE
419	-15	-5	-25	Limbic Lobe	Uncus	Brodmann area 34	FALSE
420	-15	0	-25	Limbic Lobe	Uncus	Brodmann area 34	FALSE
421	-15	15	-25	Frontal Lobe	Inferior Frontal Gyrus	Brodmann area 47	FALSE
422	-15	20	-25	Frontal Lobe	Inferior Frontal Gyrus	Brodmann area 47	FALSE
423	-15	25	-25	Frontal Lobe	Orbital Gyrus	Brodmann area 47	FALSE
424	-15	30	-25	Frontal Lobe	Inferior Frontal Gyrus	Brodmann area 11	FALSE
425	-15	35	-25	Frontal Lobe	Orbital Gyrus	Brodmann area 47	FALSE
426	-15	40	-25	Frontal Lobe	Orbital Gyrus	Brodmann area 11	FALSE
427	-15	45	-25	Frontal Lobe	Orbital Gyrus	Brodmann area 11	FALSE
428	-20	-90	-25	Occipital Lobe	Fusiform Gyrus	Brodmann area 18	FALSE
429	-20	-15	-25	Limbic Lobe	Parahippocampal Gyrus	Brodmann area 28	FALSE
430	-20	-10	-25	Limbic Lobe	Parahippocampal Gyrus	Brodmann area 28	FALSE
431	-20	5	-25	Limbic Lobe	Uncus	Brodmann area 34	FALSE
432	-20	15	-25	Frontal Lobe	Inferior Frontal Gyrus	Brodmann area 47	FALSE
433	-20	25	-25	Frontal Lobe	Inferior Frontal Gyrus	Brodmann area 11	FALSE
434	-20	30	-25	Frontal Lobe	Orbital Gyrus	Brodmann area 47	FALSE
435	-20	35	-25	Frontal Lobe	Orbital Gyrus	Brodmann area 47	FALSE
436	-20	40	-25	Frontal Lobe	Orbital Gyrus	Brodmann area 11	FALSE
437	-25	-90	-25	Occipital Lobe	Fusiform Gyrus	Brodmann area 18	FALSE
438	-25	-25	-25	Limbic Lobe	Parahippocampal Gyrus	Brodmann area 35	FALSE
439	-25	-20	-25	Limbic Lobe	Parahippocampal Gyrus	Brodmann area 35	FALSE
440	-25	5	-25	Limbic Lobe	Uncus	Brodmann area 28	FALSE
441	-25	10	-25	Temporal Lobe	Superior Temporal Gyrus	Brodmann area 38	FALSE
442	-25	15	-25	Frontal Lobe	Inferior Frontal Gyrus	Brodmann area 47	FALSE
443	-25	20	-25	Frontal Lobe	Inferior Frontal Gyrus	Brodmann area 47	FALSE
444	-25	25	-25	Frontal Lobe	Inferior Frontal Gyrus	Brodmann area 47	FALSE
445	-25	30	-25	Frontal Lobe	Inferior Frontal Gyrus	Brodmann area 11	FALSE
446	-25	35	-25	Frontal Lobe	Inferior Frontal Gyrus	Brodmann area 11	FALSE
447	-30	-40	-25	Temporal Lobe	Fusiform Gyrus	Brodmann area 20	FALSE
448	-30	-35	-25	Temporal Lobe	Fusiform Gyrus	Brodmann area 20	FALSE
449	-30	-30	-25	Limbic Lobe	Parahippocampal Gyrus	Brodmann area 35	FALSE
450	-30	-25	-25	Limbic Lobe	Parahippocampal Gyrus	Brodmann area 35	FALSE
451	-30	5	-25	Limbic Lobe	Uncus	Brodmann area 28	FALSE
452	-30	15	-25	Temporal Lobe	Superior Temporal Gyrus	Brodmann area 38	FALSE
453	-30	20	-25	Frontal Lobe	Inferior Frontal Gyrus	Brodmann area 47	FALSE
454	-35	-40	-25	Temporal Lobe	Fusiform Gyrus	Brodmann area 20	FALSE
455	-35	-35	-25	Temporal Lobe	Fusiform Gyrus	Brodmann area 20	FALSE
456	-35	-30	-25	Limbic Lobe	Parahippocampal Gyrus	Brodmann area 36	FALSE
457	-35	5	-25	Temporal Lobe	Superior Temporal Gyrus	Brodmann area 38	FALSE
458	-35	10	-25	Temporal Lobe	Superior Temporal Gyrus	Brodmann area 38	FALSE
459	-35	15	-25	Temporal Lobe	Superior Temporal Gyrus	Brodmann area 38	FALSE
460	-35	20	-25	Temporal Lobe	Superior Temporal Gyrus	Brodmann area 38	FALSE
461	-40	-55	-25	Temporal Lobe	Fusiform Gyrus	Brodmann area 37	FALSE
462	-40	-50	-25	Temporal Lobe	Fusiform Gyrus	Brodmann area 37	FALSE
463	-40	-45	-25	Temporal Lobe	Fusiform Gyrus	Brodmann area 37	FALSE
464	-40	-40	-25	Temporal Lobe	Fusiform Gyrus	Brodmann area 20	FALSE
465	-40	-35	-25	Temporal Lobe	Fusiform Gyrus	Brodmann area 20	FALSE
466	-40	-30	-25	Limbic Lobe	Parahippocampal Gyrus	Brodmann area 36	FALSE
467	-40	-20	-25	Temporal Lobe	Sub-Gyral	Brodmann area 20	FALSE
468	-40	-15	-25	Temporal Lobe	Sub-Gyral	Brodmann area 20	FALSE
469	-40	-10	-25	Temporal Lobe	Sub-Gyral	Brodmann area 20	FALSE
470	-40	15	-25	Temporal Lobe	Superior Temporal Gyrus	Brodmann area 38	FALSE
471	-40	20	-25	Temporal Lobe	Superior Temporal Gyrus	Brodmann area 38	FALSE
472	-45	-60	-25	Temporal Lobe	Fusiform Gyrus	Brodmann area 37	FALSE
473	-45	-55	-25	Temporal Lobe	Fusiform Gyrus	Brodmann area 37	FALSE
474	-45	-45	-25	Temporal Lobe	Fusiform Gyrus	Brodmann area 37	FALSE
475	-45	-40	-25	Temporal Lobe	Fusiform Gyrus	Brodmann area 37	FALSE
476	-45	-35	-25	Temporal Lobe	Fusiform Gyrus	Brodmann area 20	FALSE
477	-45	-30	-25	Temporal Lobe	Fusiform Gyrus	Brodmann area 20	FALSE
478	-45	-15	-25	Temporal Lobe	Sub-Gyral	Brodmann area 20	FALSE
479	-45	-10	-25	Temporal Lobe	Sub-Gyral	Brodmann area 20	FALSE
480	-45	20	-25	Temporal Lobe	Superior Temporal Gyrus	Brodmann area 38	FALSE
481	-45	25	-25	Temporal Lobe	Superior Temporal Gyrus	Brodmann area 38	FALSE
482	-50	-60	-25	Temporal Lobe	Fusiform Gyrus	Brodmann area 37	FALSE
483	-50	-55	-25	Temporal Lobe	Fusiform Gyrus	Brodmann area 37	FALSE
484	-50	-50	-25	Temporal Lobe	Fusiform Gyrus	Brodmann area 37	FALSE
485	-50	-45	-25	Temporal Lobe	Fusiform Gyrus	Brodmann area 37	FALSE
486	-50	-40	-25	Temporal Lobe	Inferior Temporal Gyrus	Brodmann area 37	FALSE
487	-50	-30	-25	Temporal Lobe	Fusiform Gyrus	Brodmann area 20	FALSE
488	-50	-25	-25	Temporal Lobe	Inferior Temporal Gyrus	Brodmann area 20	FALSE
489	-50	-5	-25	Temporal Lobe	Inferior Temporal Gyrus	Brodmann area 20	FALSE
490	-50	5	-25	Temporal Lobe	Middle Temporal Gyrus	Brodmann area 21	FALSE
491	-50	10	-25	Temporal Lobe	Superior Temporal Gyrus	Brodmann area 38	FALSE
492	-50	15	-25	Temporal Lobe	Superior Temporal Gyrus	Brodmann area 38	FALSE
493	-55	-55	-25	Temporal Lobe	Fusiform Gyrus	Brodmann area 37	FALSE
494	-55	-50	-25	Temporal Lobe	Fusiform Gyrus	Brodmann area 37	FALSE
495	-55	-45	-25	Temporal Lobe	Inferior Temporal Gyrus	Brodmann area 37	FALSE
496	-55	-40	-25	Temporal Lobe	Fusiform Gyrus	Brodmann area 20	FALSE
497	-55	-35	-25	Temporal Lobe	Fusiform Gyrus	Brodmann area 20	FALSE
498	-55	-30	-25	Temporal Lobe	Fusiform Gyrus	Brodmann area 20	FALSE
499	-55	-25	-25	Temporal Lobe	Inferior Temporal Gyrus	Brodmann area 20	FALSE
500	-55	-10	-25	Temporal Lobe	Inferior Temporal Gyrus	Brodmann area 20	FALSE
501	-55	-5	-25	Temporal Lobe	Middle Temporal Gyrus	Brodmann area 21	FALSE
502	-55	5	-25	Temporal Lobe	Middle Temporal Gyrus	Brodmann area 21	FALSE
503	-55	10	-25	Temporal Lobe	Middle Temporal Gyrus	Brodmann area 21	FALSE
504	-60	-35	-25	Temporal Lobe	Inferior Temporal Gyrus	Brodmann area 20	FALSE
505	-60	-30	-25	Temporal Lobe	Inferior Temporal Gyrus	Brodmann area 20	FALSE
506	-60	-25	-25	Temporal Lobe	Inferior Temporal Gyrus	Brodmann area 20	FALSE
507	-60	-10	-25	Temporal Lobe	Inferior Temporal Gyrus	Brodmann area 20	FALSE
508	-60	-5	-25	Temporal Lobe	Middle Temporal Gyrus	Brodmann area 21	FALSE
509	-60	0	-25	Temporal Lobe	Middle Temporal Gyrus	Brodmann area 21	FALSE
510	-65	-15	-25	Temporal Lobe	Inferior Temporal Gyrus	Brodmann area 20	FALSE
511	-65	-10	-25	Temporal Lobe	Inferior Temporal Gyrus	Brodmann area 20	FALSE
512	65	-40	-20	Temporal Lobe	Middle Temporal Gyrus	Brodmann area 21	FALSE
513	65	-35	-20	Temporal Lobe	Middle Temporal Gyrus	Brodmann area 21	FALSE
514	65	-30	-20	Temporal Lobe	Middle Temporal Gyrus	Brodmann area 21	FALSE
515	65	-25	-20	Temporal Lobe	Inferior Temporal Gyrus	Brodmann area 20	FALSE
516	65	-20	-20	Temporal Lobe	Inferior Temporal Gyrus	Brodmann area 20	FALSE
517	65	-15	-20	Temporal Lobe	Inferior Temporal Gyrus	Brodmann area 21	FALSE
518	65	-10	-20	Temporal Lobe	Inferior Temporal Gyrus	Brodmann area 21	FALSE
519	60	-55	-20	Temporal Lobe	Inferior Temporal Gyrus	Brodmann area 20	FALSE
520	60	-50	-20	Temporal Lobe	Inferior Temporal Gyrus	Brodmann area 20	FALSE
521	60	-45	-20	Temporal Lobe	Middle Temporal Gyrus	Brodmann area 20	FALSE
522	60	-40	-20	Temporal Lobe	Inferior Temporal Gyrus	Brodmann area 20	FALSE
523	60	-35	-20	Temporal Lobe	Inferior Temporal Gyrus	Brodmann area 20	FALSE
524	60	-10	-20	Temporal Lobe	Inferior Temporal Gyrus	Brodmann area 21	FALSE
525	60	-5	-20	Temporal Lobe	Inferior Temporal Gyrus	Brodmann area 21	FALSE
526	60	0	-20	Temporal Lobe	Middle Temporal Gyrus	Brodmann area 21	FALSE
527	55	-60	-20	Temporal Lobe	Fusiform Gyrus	Brodmann area 37	FALSE
528	55	-55	-20	Temporal Lobe	Fusiform Gyrus	Brodmann area 37	FALSE
529	55	-50	-20	Temporal Lobe	Fusiform Gyrus	Brodmann area 37	FALSE
530	55	-45	-20	Temporal Lobe	Inferior Temporal Gyrus	Brodmann area 37	FALSE
531	55	-40	-20	Temporal Lobe	Inferior Temporal Gyrus	Brodmann area 37	FALSE
532	55	-35	-20	Temporal Lobe	Inferior Temporal Gyrus	Brodmann area 20	FALSE
533	55	-30	-20	Temporal Lobe	Inferior Temporal Gyrus	Brodmann area 20	FALSE
534	55	-25	-20	Temporal Lobe	Inferior Temporal Gyrus	Brodmann area 20	FALSE
535	55	-15	-20	Temporal Lobe	Middle Temporal Gyrus	Brodmann area 21	FALSE
536	55	-10	-20	Temporal Lobe	Middle Temporal Gyrus	Brodmann area 21	FALSE
537	55	-5	-20	Temporal Lobe	Middle Temporal Gyrus	Brodmann area 21	FALSE
538	50	-70	-20	Temporal Lobe	Fusiform Gyrus	Brodmann area 19	FALSE
539	50	-60	-20	Temporal Lobe	Fusiform Gyrus	Brodmann area 37	FALSE
540	50	-55	-20	Temporal Lobe	Inferior Temporal Gyrus	Brodmann area 20	FALSE
541	50	-50	-20	Temporal Lobe	Inferior Temporal Gyrus	Brodmann area 20	FALSE
542	50	-45	-20	Temporal Lobe	Fusiform Gyrus	Brodmann area 37	FALSE
543	50	-40	-20	Temporal Lobe	Inferior Temporal Gyrus	Brodmann area 37	FALSE
544	50	-5	-20	Temporal Lobe	Middle Temporal Gyrus	Brodmann area 21	FALSE
545	50	5	-20	Temporal Lobe	Middle Temporal Gyrus	Brodmann area 21	FALSE
546	50	10	-20	Temporal Lobe	Superior Temporal Gyrus	Brodmann area 38	FALSE
547	50	15	-20	Temporal Lobe	Superior Temporal Gyrus	Brodmann area 38	FALSE
548	50	20	-20	Temporal Lobe	Superior Temporal Gyrus	Brodmann area 38	FALSE
549	45	-75	-20	Temporal Lobe	Fusiform Gyrus	Brodmann area 19	FALSE
550	45	-70	-20	Occipital Lobe	Fusiform Gyrus	Brodmann area 19	FALSE
551	45	-65	-20	Temporal Lobe	Fusiform Gyrus	Brodmann area 37	FALSE
552	45	-60	-20	Temporal Lobe	Fusiform Gyrus	Brodmann area 37	FALSE
553	45	-55	-20	Temporal Lobe	Fusiform Gyrus	Brodmann area 37	FALSE
554	45	-50	-20	Temporal Lobe	Fusiform Gyrus	Brodmann area 37	FALSE
555	45	-45	-20	Temporal Lobe	Inferior Temporal Gyrus	Brodmann area 37	FALSE
556	45	-40	-20	Temporal Lobe	Fusiform Gyrus	Brodmann area 37	FALSE
557	45	-35	-20	Temporal Lobe	Fusiform Gyrus	Brodmann area 20	FALSE
558	45	10	-20	Temporal Lobe	Superior Temporal Gyrus	Brodmann area 38	FALSE
559	45	15	-20	Temporal Lobe	Superior Temporal Gyrus	Brodmann area 38	FALSE
560	45	20	-20	Temporal Lobe	Superior Temporal Gyrus	Brodmann area 38	FALSE
561	45	25	-20	Temporal Lobe	Superior Temporal Gyrus	Brodmann area 38	FALSE
562	40	-80	-20	Occipital Lobe	Fusiform Gyrus	Brodmann area 19	FALSE
563	40	-75	-20	Occipital Lobe	Fusiform Gyrus	Brodmann area 19	FALSE
564	40	-70	-20	Occipital Lobe	Fusiform Gyrus	Brodmann area 19	FALSE
565	40	-65	-20	Occipital Lobe	Fusiform Gyrus	Brodmann area 19	FALSE
566	40	-60	-20	Temporal Lobe	Fusiform Gyrus	Brodmann area 37	FALSE
567	40	-55	-20	Temporal Lobe	Fusiform Gyrus	Brodmann area 37	FALSE
568	40	-50	-20	Temporal Lobe	Fusiform Gyrus	Brodmann area 37	FALSE
569	40	-45	-20	Temporal Lobe	Fusiform Gyrus	Brodmann area 37	FALSE
570	40	-40	-20	Temporal Lobe	Fusiform Gyrus	Brodmann area 20	FALSE
571	40	-35	-20	Temporal Lobe	Fusiform Gyrus	Brodmann area 20	FALSE
572	40	-30	-20	Temporal Lobe	Fusiform Gyrus	Brodmann area 20	FALSE
573	40	-25	-20	Temporal Lobe	Fusiform Gyrus	Brodmann area 20	FALSE
574	40	10	-20	Temporal Lobe	Superior Temporal Gyrus	Brodmann area 38	FALSE
575	40	15	-20	Temporal Lobe	Superior Temporal Gyrus	Brodmann area 38	FALSE
576	40	20	-20	Frontal Lobe	Inferior Frontal Gyrus	Brodmann area 47	FALSE
577	40	25	-20	Frontal Lobe	Inferior Frontal Gyrus	Brodmann area 47	FALSE
578	35	-90	-20	Occipital Lobe	Inferior Occipital Gyrus	Brodmann area 18	FALSE
579	35	-85	-20	Occipital Lobe	Inferior Occipital Gyrus	Brodmann area 18	FALSE
580	35	-80	-20	Occipital Lobe	Fusiform Gyrus	Brodmann area 19	FALSE
581	35	-70	-20	Occipital Lobe	Fusiform Gyrus	Brodmann area 19	FALSE
582	35	-55	-20	Temporal Lobe	Fusiform Gyrus	Brodmann area 37	FALSE
583	35	-50	-20	Temporal Lobe	Fusiform Gyrus	Brodmann area 37	FALSE
584	35	-45	-20	Temporal Lobe	Fusiform Gyrus	Brodmann area 37	FALSE
585	35	-40	-20	Temporal Lobe	Fusiform Gyrus	Brodmann area 20	FALSE
586	35	-35	-20	Temporal Lobe	Fusiform Gyrus	Brodmann area 20	FALSE
587	35	-30	-20	Limbic Lobe	Parahippocampal Gyrus	Brodmann area 36	FALSE
588	35	-25	-20	Limbic Lobe	Parahippocampal Gyrus	Brodmann area 36	FALSE
589	35	5	-20	Temporal Lobe	Superior Temporal Gyrus	Brodmann area 38	FALSE
590	35	15	-20	Frontal Lobe	Inferior Frontal Gyrus	Brodmann area 47	FALSE
591	35	20	-20	Frontal Lobe	Inferior Frontal Gyrus	Brodmann area 47	FALSE
592	35	30	-20	Frontal Lobe	Inferior Frontal Gyrus	Brodmann area 47	FALSE
593	35	40	-20	Frontal Lobe	Middle Frontal Gyrus	Brodmann area 11	FALSE
594	30	-90	-20	Occipital Lobe	Inferior Occipital Gyrus	Brodmann area 18	FALSE
595	30	-85	-20	Occipital Lobe	Fusiform Gyrus	Brodmann area 19	FALSE
596	30	-80	-20	Occipital Lobe	Fusiform Gyrus	Brodmann area 19	FALSE
597	30	-75	-20	Occipital Lobe	Fusiform Gyrus	Brodmann area 19	FALSE
598	30	-50	-20	Temporal Lobe	Fusiform Gyrus	Brodmann area 37	FALSE
599	30	-45	-20	Temporal Lobe	Fusiform Gyrus	Brodmann area 37	FALSE
600	30	-40	-20	Temporal Lobe	Fusiform Gyrus	Brodmann area 20	FALSE
601	30	-35	-20	Temporal Lobe	Fusiform Gyrus	Brodmann area 20	FALSE
602	30	-30	-20	Limbic Lobe	Parahippocampal Gyrus	Brodmann area 36	FALSE
603	30	5	-20	Limbic Lobe	Parahippocampal Gyrus	Brodmann area 34	FALSE
604	30	10	-20	Frontal Lobe	Inferior Frontal Gyrus	Brodmann area 47	FALSE
605	30	15	-20	Frontal Lobe	Inferior Frontal Gyrus	Brodmann area 47	FALSE
606	30	20	-20	Frontal Lobe	Inferior Frontal Gyrus	Brodmann area 47	FALSE
607	30	25	-20	Frontal Lobe	Inferior Frontal Gyrus	Brodmann area 47	FALSE
608	30	30	-20	Frontal Lobe	Inferior Frontal Gyrus	Brodmann area 47	FALSE
609	30	35	-20	Frontal Lobe	Middle Frontal Gyrus	Brodmann area 11	FALSE
610	25	-95	-20	Occipital Lobe	Fusiform Gyrus	Brodmann area 18	FALSE
611	25	-90	-20	Occipital Lobe	Inferior Occipital Gyrus	Brodmann area 18	FALSE
612	25	-85	-20	Occipital Lobe	Fusiform Gyrus	Brodmann area 19	FALSE
613	25	-80	-20	Occipital Lobe	Fusiform Gyrus	Brodmann area 19	FALSE
614	25	-75	-20	Occipital Lobe	Fusiform Gyrus	Brodmann area 19	FALSE
615	25	-40	-20	Temporal Lobe	Fusiform Gyrus	Brodmann area 37	FALSE
616	25	-35	-20	Limbic Lobe	Parahippocampal Gyrus	Brodmann area 36	FALSE
617	25	-30	-20	Limbic Lobe	Parahippocampal Gyrus	Brodmann area 36	FALSE
618	25	-25	-20	Limbic Lobe	Parahippocampal Gyrus	Brodmann area 35	FALSE
619	25	5	-20	Limbic Lobe	Parahippocampal Gyrus	Brodmann area 34	FALSE
620	25	10	-20	Frontal Lobe	Inferior Frontal Gyrus	Brodmann area 47	FALSE
621	25	15	-20	Frontal Lobe	Inferior Frontal Gyrus	Brodmann area 47	FALSE
622	25	20	-20	Frontal Lobe	Inferior Frontal Gyrus	Brodmann area 47	FALSE
623	25	25	-20	Frontal Lobe	Inferior Frontal Gyrus	Brodmann area 47	FALSE
624	25	30	-20	Frontal Lobe	Middle Frontal Gyrus	Brodmann area 11	FALSE
625	25	35	-20	Frontal Lobe	Inferior Frontal Gyrus	Brodmann area 11	FALSE
626	25	40	-20	Frontal Lobe	Middle Frontal Gyrus	Brodmann area 11	FALSE
627	20	-95	-20	Occipital Lobe	Fusiform Gyrus	Brodmann area 18	FALSE
628	20	-90	-20	Occipital Lobe	Fusiform Gyrus	Brodmann area 18	FALSE
629	20	-85	-20	Occipital Lobe	Fusiform Gyrus	Brodmann area 19	FALSE
630	20	-80	-20	Occipital Lobe	Fusiform Gyrus	Brodmann area 19	FALSE
631	20	-30	-20	Limbic Lobe	Parahippocampal Gyrus	Brodmann area 35	FALSE
632	20	-25	-20	Limbic Lobe	Parahippocampal Gyrus	Brodmann area 35	FALSE
633	20	-20	-20	Limbic Lobe	Parahippocampal Gyrus	Brodmann area 28	FALSE
634	20	-15	-20	Limbic Lobe	Parahippocampal Gyrus	Brodmann area 28	FALSE
635	20	-10	-20	Limbic Lobe	Parahippocampal Gyrus	Brodmann area 34	FALSE
636	20	5	-20	Limbic Lobe	Parahippocampal Gyrus	Brodmann area 34	FALSE
637	20	10	-20	Frontal Lobe	Inferior Frontal Gyrus	Brodmann area 47	FALSE
638	20	15	-20	Frontal Lobe	Inferior Frontal Gyrus	Brodmann area 47	FALSE
639	20	20	-20	Frontal Lobe	Inferior Frontal Gyrus	Brodmann area 47	FALSE
640	20	25	-20	Frontal Lobe	Inferior Frontal Gyrus	Brodmann area 47	FALSE
641	20	35	-20	Frontal Lobe	Inferior Frontal Gyrus	Brodmann area 11	FALSE
642	20	40	-20	Frontal Lobe	Superior Frontal Gyrus	Brodmann area 11	FALSE
643	20	45	-20	Frontal Lobe	Superior Frontal Gyrus	Brodmann area 11	FALSE
644	15	-95	-20	Occipital Lobe	Lingual Gyrus	Brodmann area 17	FALSE
645	15	-90	-20	Occipital Lobe	Lingual Gyrus	Brodmann area 18	FALSE
646	15	-85	-20	Occipital Lobe	Lingual Gyrus	Brodmann area 18	FALSE
647	15	-10	-20	Limbic Lobe	Parahippocampal Gyrus	Brodmann area 34	FALSE
648	15	-5	-20	Limbic Lobe	Parahippocampal Gyrus	Brodmann area 34	FALSE
649	15	0	-20	Limbic Lobe	Parahippocampal Gyrus	Brodmann area 34	FALSE
650	15	10	-20	Frontal Lobe	Medial Frontal Gyrus	Brodmann area 25	FALSE
651	15	15	-20	Frontal Lobe	Medial Frontal Gyrus	Brodmann area 25	FALSE
652	15	20	-20	Frontal Lobe	Inferior Frontal Gyrus	Brodmann area 47	FALSE
653	15	25	-20	Frontal Lobe	Inferior Frontal Gyrus	Brodmann area 47	FALSE
654	15	30	-20	Frontal Lobe	Inferior Frontal Gyrus	Brodmann area 47	FALSE
655	15	35	-20	Frontal Lobe	Inferior Frontal Gyrus	Brodmann area 11	FALSE
656	15	40	-20	Frontal Lobe	Inferior Frontal Gyrus	Brodmann area 11	FALSE
657	15	45	-20	Frontal Lobe	Middle Frontal Gyrus	Brodmann area 11	FALSE
658	15	50	-20	Frontal Lobe	Superior Frontal Gyrus	Brodmann area 11	FALSE
659	15	55	-20	Frontal Lobe	Superior Frontal Gyrus	Brodmann area 11	FALSE
660	10	-95	-20	Occipital Lobe	Lingual Gyrus	Brodmann area 17	FALSE
661	10	-90	-20	Occipital Lobe	Lingual Gyrus	Brodmann area 18	FALSE
662	10	10	-20	Frontal Lobe	Medial Frontal Gyrus	Brodmann area 25	FALSE
663	10	15	-20	Frontal Lobe	Rectal Gyrus	Brodmann area 11	FALSE
664	10	20	-20	Frontal Lobe	Rectal Gyrus	Brodmann area 11	FALSE
665	10	25	-20	Frontal Lobe	Medial Frontal Gyrus	Brodmann area 25	FALSE
666	10	30	-20	Frontal Lobe	Rectal Gyrus	Brodmann area 11	FALSE
667	10	35	-20	Frontal Lobe	Rectal Gyrus	Brodmann area 11	FALSE
668	10	40	-20	Frontal Lobe	Inferior Frontal Gyrus	Brodmann area 11	FALSE
669	10	55	-20	Frontal Lobe	Orbital Gyrus	Brodmann area 11	FALSE
670	5	-95	-20	Occipital Lobe	Lingual Gyrus	Brodmann area 18	FALSE
671	5	-90	-20	Occipital Lobe	Lingual Gyrus	Brodmann area 18	FALSE
672	5	10	-20	Frontal Lobe	Medial Frontal Gyrus	Brodmann area 25	FALSE
673	5	15	-20	Frontal Lobe	Rectal Gyrus	Brodmann area 11	FALSE
674	5	20	-20	Frontal Lobe	Medial Frontal Gyrus	Brodmann area 25	FALSE
675	5	25	-20	Frontal Lobe	Medial Frontal Gyrus	Brodmann area 25	FALSE
676	5	30	-20	Frontal Lobe	Medial Frontal Gyrus	Brodmann area 25	FALSE
677	5	35	-20	Frontal Lobe	Medial Frontal Gyrus	Brodmann area 11	FALSE
678	5	40	-20	Frontal Lobe	Orbital Gyrus	Brodmann area 11	FALSE
679	5	45	-20	Frontal Lobe	Orbital Gyrus	Brodmann area 11	FALSE
680	5	50	-20	Frontal Lobe	Orbital Gyrus	Brodmann area 11	FALSE
681	5	55	-20	Frontal Lobe	Superior Frontal Gyrus	Brodmann area 11	FALSE
682	5	60	-20	Frontal Lobe	Superior Frontal Gyrus	Brodmann area 11	FALSE
683	-5	-90	-20	Occipital Lobe	Lingual Gyrus	Brodmann area 18	FALSE
684	-5	10	-20	Frontal Lobe	Medial Frontal Gyrus	Brodmann area 25	FALSE
685	-5	15	-20	Frontal Lobe	Medial Frontal Gyrus	Brodmann area 25	FALSE
686	-5	20	-20	Frontal Lobe	Medial Frontal Gyrus	Brodmann area 25	FALSE
687	-5	25	-20	Frontal Lobe	Medial Frontal Gyrus	Brodmann area 25	FALSE
688	-5	30	-20	Frontal Lobe	Medial Frontal Gyrus	Brodmann area 25	FALSE
689	-5	35	-20	Frontal Lobe	Medial Frontal Gyrus	Brodmann area 11	FALSE
690	-5	40	-20	Frontal Lobe	Orbital Gyrus	Brodmann area 11	FALSE
691	-5	45	-20	Frontal Lobe	Orbital Gyrus	Brodmann area 11	FALSE
692	-5	50	-20	Frontal Lobe	Orbital Gyrus	Brodmann area 11	FALSE
693	-5	55	-20	Frontal Lobe	Superior Frontal Gyrus	Brodmann area 11	FALSE
694	-5	60	-20	Frontal Lobe	Superior Frontal Gyrus	Brodmann area 11	FALSE
695	-10	-90	-20	Occipital Lobe	Lingual Gyrus	Brodmann area 18	FALSE
696	-10	10	-20	Frontal Lobe	Medial Frontal Gyrus	Brodmann area 25	FALSE
697	-10	15	-20	Frontal Lobe	Rectal Gyrus	Brodmann area 11	FALSE
698	-10	20	-20	Frontal Lobe	Medial Frontal Gyrus	Brodmann area 25	FALSE
699	-10	25	-20	Frontal Lobe	Rectal Gyrus	Brodmann area 11	FALSE
700	-10	30	-20	Frontal Lobe	Medial Frontal Gyrus	Brodmann area 25	FALSE
701	-10	35	-20	Frontal Lobe	Rectal Gyrus	Brodmann area 11	FALSE
702	-10	40	-20	Frontal Lobe	Inferior Frontal Gyrus	Brodmann area 11	FALSE
703	-10	55	-20	Frontal Lobe	Orbital Gyrus	Brodmann area 11	FALSE
704	-15	-90	-20	Occipital Lobe	Lingual Gyrus	Brodmann area 18	FALSE
705	-15	-85	-20	Occipital Lobe	Lingual Gyrus	Brodmann area 18	FALSE
706	-15	-10	-20	Limbic Lobe	Parahippocampal Gyrus	Brodmann area 34	FALSE
707	-15	-5	-20	Limbic Lobe	Parahippocampal Gyrus	Brodmann area 34	FALSE
708	-15	0	-20	Limbic Lobe	Parahippocampal Gyrus	Brodmann area 34	FALSE
709	-15	10	-20	Frontal Lobe	Medial Frontal Gyrus	Brodmann area 25	FALSE
710	-15	15	-20	Frontal Lobe	Medial Frontal Gyrus	Brodmann area 25	FALSE
711	-15	20	-20	Frontal Lobe	Inferior Frontal Gyrus	Brodmann area 47	FALSE
712	-15	25	-20	Frontal Lobe	Inferior Frontal Gyrus	Brodmann area 47	FALSE
713	-15	30	-20	Frontal Lobe	Inferior Frontal Gyrus	Brodmann area 47	FALSE
714	-15	35	-20	Frontal Lobe	Inferior Frontal Gyrus	Brodmann area 11	FALSE
715	-15	50	-20	Frontal Lobe	Superior Frontal Gyrus	Brodmann area 11	FALSE
716	-15	55	-20	Frontal Lobe	Superior Frontal Gyrus	Brodmann area 11	FALSE
717	-20	-95	-20	Occipital Lobe	Fusiform Gyrus	Brodmann area 18	FALSE
718	-20	-90	-20	Occipital Lobe	Fusiform Gyrus	Brodmann area 18	FALSE
719	-20	-85	-20	Occipital Lobe	Fusiform Gyrus	Brodmann area 19	FALSE
720	-20	-80	-20	Occipital Lobe	Fusiform Gyrus	Brodmann area 19	FALSE
721	-20	-30	-20	Limbic Lobe	Parahippocampal Gyrus	Brodmann area 35	FALSE
722	-20	-25	-20	Limbic Lobe	Parahippocampal Gyrus	Brodmann area 35	FALSE
723	-20	-20	-20	Limbic Lobe	Parahippocampal Gyrus	Brodmann area 28	FALSE
724	-20	-15	-20	Limbic Lobe	Parahippocampal Gyrus	Brodmann area 28	FALSE
725	-20	-10	-20	Limbic Lobe	Parahippocampal Gyrus	Brodmann area 34	FALSE
726	-20	5	-20	Limbic Lobe	Parahippocampal Gyrus	Brodmann area 34	FALSE
727	-20	10	-20	Frontal Lobe	Inferior Frontal Gyrus	Brodmann area 47	FALSE
728	-20	15	-20	Frontal Lobe	Inferior Frontal Gyrus	Brodmann area 47	FALSE
729	-20	20	-20	Frontal Lobe	Inferior Frontal Gyrus	Brodmann area 47	FALSE
730	-20	25	-20	Frontal Lobe	Inferior Frontal Gyrus	Brodmann area 47	FALSE
731	-20	35	-20	Frontal Lobe	Inferior Frontal Gyrus	Brodmann area 11	FALSE
732	-20	40	-20	Frontal Lobe	Inferior Frontal Gyrus	Brodmann area 11	FALSE
733	-20	45	-20	Frontal Lobe	Superior Frontal Gyrus	Brodmann area 11	FALSE
734	-20	55	-20	Frontal Lobe	Superior Frontal Gyrus	Brodmann area 11	FALSE
735	-25	-90	-20	Occipital Lobe	Inferior Occipital Gyrus	Brodmann area 18	FALSE
736	-25	-85	-20	Occipital Lobe	Fusiform Gyrus	Brodmann area 19	FALSE
737	-25	-80	-20	Occipital Lobe	Fusiform Gyrus	Brodmann area 19	FALSE
738	-25	-75	-20	Occipital Lobe	Fusiform Gyrus	Brodmann area 19	FALSE
739	-25	-35	-20	Limbic Lobe	Parahippocampal Gyrus	Brodmann area 36	FALSE
740	-25	-30	-20	Limbic Lobe	Parahippocampal Gyrus	Brodmann area 36	FALSE
741	-25	-25	-20	Limbic Lobe	Parahippocampal Gyrus	Brodmann area 35	FALSE
742	-25	5	-20	Limbic Lobe	Parahippocampal Gyrus	Brodmann area 34	FALSE
743	-25	10	-20	Frontal Lobe	Inferior Frontal Gyrus	Brodmann area 47	FALSE
744	-25	15	-20	Frontal Lobe	Inferior Frontal Gyrus	Brodmann area 47	FALSE
745	-25	20	-20	Frontal Lobe	Inferior Frontal Gyrus	Brodmann area 47	FALSE
746	-25	25	-20	Frontal Lobe	Inferior Frontal Gyrus	Brodmann area 47	FALSE
747	-25	30	-20	Frontal Lobe	Middle Frontal Gyrus	Brodmann area 11	FALSE
748	-25	35	-20	Frontal Lobe	Inferior Frontal Gyrus	Brodmann area 11	FALSE
749	-25	40	-20	Frontal Lobe	Middle Frontal Gyrus	Brodmann area 11	FALSE
750	-30	-90	-20	Occipital Lobe	Inferior Occipital Gyrus	Brodmann area 18	FALSE
751	-30	-85	-20	Occipital Lobe	Fusiform Gyrus	Brodmann area 19	FALSE
752	-30	-75	-20	Occipital Lobe	Fusiform Gyrus	Brodmann area 19	FALSE
753	-30	-45	-20	Temporal Lobe	Fusiform Gyrus	Brodmann area 37	FALSE
754	-30	-40	-20	Temporal Lobe	Fusiform Gyrus	Brodmann area 20	FALSE
755	-30	-35	-20	Temporal Lobe	Fusiform Gyrus	Brodmann area 20	FALSE
756	-30	-30	-20	Limbic Lobe	Parahippocampal Gyrus	Brodmann area 36	FALSE
757	-30	5	-20	Limbic Lobe	Parahippocampal Gyrus	Brodmann area 34	FALSE
758	-30	10	-20	Frontal Lobe	Inferior Frontal Gyrus	Brodmann area 47	FALSE
759	-30	15	-20	Frontal Lobe	Inferior Frontal Gyrus	Brodmann area 47	FALSE
760	-30	20	-20	Frontal Lobe	Inferior Frontal Gyrus	Brodmann area 47	FALSE
761	-30	25	-20	Frontal Lobe	Inferior Frontal Gyrus	Brodmann area 47	FALSE
762	-30	30	-20	Frontal Lobe	Inferior Frontal Gyrus	Brodmann area 47	FALSE
763	-30	35	-20	Frontal Lobe	Middle Frontal Gyrus	Brodmann area 11	FALSE
764	-30	40	-20	Frontal Lobe	Middle Frontal Gyrus	Brodmann area 11	FALSE
765	-35	-90	-20	Occipital Lobe	Inferior Occipital Gyrus	Brodmann area 18	FALSE
766	-35	-85	-20	Occipital Lobe	Inferior Occipital Gyrus	Brodmann area 18	FALSE
767	-35	-80	-20	Occipital Lobe	Fusiform Gyrus	Brodmann area 19	FALSE
768	-35	-70	-20	Occipital Lobe	Fusiform Gyrus	Brodmann area 19	FALSE
769	-35	-55	-20	Temporal Lobe	Fusiform Gyrus	Brodmann area 37	FALSE
770	-35	-50	-20	Temporal Lobe	Fusiform Gyrus	Brodmann area 37	FALSE
771	-35	-45	-20	Temporal Lobe	Fusiform Gyrus	Brodmann area 37	FALSE
772	-35	-40	-20	Temporal Lobe	Fusiform Gyrus	Brodmann area 20	FALSE
773	-35	-35	-20	Temporal Lobe	Fusiform Gyrus	Brodmann area 20	FALSE
774	-35	-30	-20	Limbic Lobe	Parahippocampal Gyrus	Brodmann area 36	FALSE
775	-35	5	-20	Temporal Lobe	Superior Temporal Gyrus	Brodmann area 38	FALSE
776	-35	15	-20	Frontal Lobe	Inferior Frontal Gyrus	Brodmann area 47	FALSE
777	-35	20	-20	Frontal Lobe	Inferior Frontal Gyrus	Brodmann area 47	FALSE
778	-35	30	-20	Frontal Lobe	Inferior Frontal Gyrus	Brodmann area 47	FALSE
779	-35	40	-20	Frontal Lobe	Middle Frontal Gyrus	Brodmann area 11	FALSE
780	-40	-85	-20	Occipital Lobe	Inferior Occipital Gyrus	Brodmann area 18	FALSE
781	-40	-80	-20	Occipital Lobe	Fusiform Gyrus	Brodmann area 19	FALSE
782	-40	-75	-20	Occipital Lobe	Fusiform Gyrus	Brodmann area 19	FALSE
783	-40	-70	-20	Occipital Lobe	Fusiform Gyrus	Brodmann area 19	FALSE
784	-40	-65	-20	Occipital Lobe	Fusiform Gyrus	Brodmann area 19	FALSE
785	-40	-60	-20	Temporal Lobe	Fusiform Gyrus	Brodmann area 37	FALSE
786	-40	-55	-20	Temporal Lobe	Fusiform Gyrus	Brodmann area 37	FALSE
787	-40	-50	-20	Temporal Lobe	Fusiform Gyrus	Brodmann area 37	FALSE
788	-40	-45	-20	Temporal Lobe	Fusiform Gyrus	Brodmann area 37	FALSE
789	-40	-40	-20	Temporal Lobe	Fusiform Gyrus	Brodmann area 20	FALSE
790	-40	-35	-20	Temporal Lobe	Fusiform Gyrus	Brodmann area 20	FALSE
791	-40	-30	-20	Temporal Lobe	Fusiform Gyrus	Brodmann area 20	FALSE
792	-40	-25	-20	Limbic Lobe	Parahippocampal Gyrus	Brodmann area 20	FALSE
793	-40	10	-20	Temporal Lobe	Superior Temporal Gyrus	Brodmann area 38	FALSE
794	-40	15	-20	Temporal Lobe	Superior Temporal Gyrus	Brodmann area 38	FALSE
795	-40	20	-20	Frontal Lobe	Inferior Frontal Gyrus	Brodmann area 47	FALSE
796	-40	25	-20	Frontal Lobe	Inferior Frontal Gyrus	Brodmann area 47	FALSE
797	-40	30	-20	Frontal Lobe	Inferior Frontal Gyrus	Brodmann area 47	FALSE
798	-45	-75	-20	Temporal Lobe	Fusiform Gyrus	Brodmann area 19	FALSE
799	-45	-70	-20	Occipital Lobe	Fusiform Gyrus	Brodmann area 19	FALSE
800	-45	-65	-20	Temporal Lobe	Fusiform Gyrus	Brodmann area 37	FALSE
801	-45	-60	-20	Temporal Lobe	Fusiform Gyrus	Brodmann area 37	FALSE
802	-45	-55	-20	Temporal Lobe	Fusiform Gyrus	Brodmann area 37	FALSE
803	-45	-50	-20	Temporal Lobe	Fusiform Gyrus	Brodmann area 37	FALSE
804	-45	-45	-20	Temporal Lobe	Inferior Temporal Gyrus	Brodmann area 37	FALSE
805	-45	-40	-20	Temporal Lobe	Fusiform Gyrus	Brodmann area 37	FALSE
806	-45	-35	-20	Temporal Lobe	Fusiform Gyrus	Brodmann area 20	FALSE
807	-45	10	-20	Temporal Lobe	Superior Temporal Gyrus	Brodmann area 38	FALSE
808	-45	15	-20	Temporal Lobe	Superior Temporal Gyrus	Brodmann area 38	FALSE
809	-45	20	-20	Temporal Lobe	Superior Temporal Gyrus	Brodmann area 38	FALSE
810	-45	25	-20	Temporal Lobe	Superior Temporal Gyrus	Brodmann area 38	FALSE
811	-50	-70	-20	Temporal Lobe	Fusiform Gyrus	Brodmann area 19	FALSE
812	-50	-65	-20	Temporal Lobe	Fusiform Gyrus	Brodmann area 19	FALSE
813	-50	-60	-20	Temporal Lobe	Fusiform Gyrus	Brodmann area 37	FALSE
814	-50	-55	-20	Temporal Lobe	Inferior Temporal Gyrus	Brodmann area 20	FALSE
815	-50	-50	-20	Temporal Lobe	Fusiform Gyrus	Brodmann area 37	FALSE
816	-50	-45	-20	Temporal Lobe	Fusiform Gyrus	Brodmann area 37	FALSE
817	-50	-40	-20	Temporal Lobe	Inferior Temporal Gyrus	Brodmann area 37	FALSE
818	-50	-5	-20	Temporal Lobe	Middle Temporal Gyrus	Brodmann area 21	FALSE
819	-50	5	-20	Temporal Lobe	Middle Temporal Gyrus	Brodmann area 21	FALSE
820	-50	10	-20	Temporal Lobe	Middle Temporal Gyrus	Brodmann area 38	FALSE
821	-50	15	-20	Temporal Lobe	Superior Temporal Gyrus	Brodmann area 38	FALSE
822	-50	20	-20	Temporal Lobe	Superior Temporal Gyrus	Brodmann area 38	FALSE
823	-55	-60	-20	Temporal Lobe	Fusiform Gyrus	Brodmann area 37	FALSE
824	-55	-55	-20	Temporal Lobe	Inferior Temporal Gyrus	Brodmann area 20	FALSE
825	-55	-50	-20	Temporal Lobe	Inferior Temporal Gyrus	Brodmann area 20	FALSE
826	-55	-45	-20	Temporal Lobe	Inferior Temporal Gyrus	Brodmann area 37	FALSE
827	-55	-40	-20	Temporal Lobe	Inferior Temporal Gyrus	Brodmann area 37	FALSE
828	-55	-35	-20	Temporal Lobe	Inferior Temporal Gyrus	Brodmann area 20	FALSE
829	-55	-30	-20	Temporal Lobe	Inferior Temporal Gyrus	Brodmann area 20	FALSE
830	-55	-25	-20	Temporal Lobe	Inferior Temporal Gyrus	Brodmann area 20	FALSE
831	-55	-15	-20	Temporal Lobe	Middle Temporal Gyrus	Brodmann area 21	FALSE
832	-55	-10	-20	Temporal Lobe	Middle Temporal Gyrus	Brodmann area 21	FALSE
833	-55	-5	-20	Temporal Lobe	Middle Temporal Gyrus	Brodmann area 21	FALSE
834	-55	10	-20	Temporal Lobe	Middle Temporal Gyrus	Brodmann area 21	FALSE
835	-60	-50	-20	Temporal Lobe	Inferior Temporal Gyrus	Brodmann area 20	FALSE
836	-60	-45	-20	Temporal Lobe	Middle Temporal Gyrus	Brodmann area 20	FALSE
837	-60	-40	-20	Temporal Lobe	Inferior Temporal Gyrus	Brodmann area 20	FALSE
838	-60	-35	-20	Temporal Lobe	Inferior Temporal Gyrus	Brodmann area 20	FALSE
839	-60	-10	-20	Temporal Lobe	Inferior Temporal Gyrus	Brodmann area 21	FALSE
840	-60	-5	-20	Temporal Lobe	Inferior Temporal Gyrus	Brodmann area 21	FALSE
841	-60	0	-20	Temporal Lobe	Middle Temporal Gyrus	Brodmann area 21	FALSE
842	-65	-35	-20	Temporal Lobe	Middle Temporal Gyrus	Brodmann area 21	FALSE
843	-65	-30	-20	Temporal Lobe	Inferior Temporal Gyrus	Brodmann area 20	FALSE
844	-65	-25	-20	Temporal Lobe	Inferior Temporal Gyrus	Brodmann area 20	FALSE
845	-65	-20	-20	Temporal Lobe	Inferior Temporal Gyrus	Brodmann area 20	FALSE
846	-65	-15	-20	Temporal Lobe	Inferior Temporal Gyrus	Brodmann area 21	FALSE
847	-65	-10	-20	Temporal Lobe	Inferior Temporal Gyrus	Brodmann area 21	FALSE
848	-65	-5	-20	Temporal Lobe	Inferior Temporal Gyrus	Brodmann area 21	FALSE
849	65	-40	-15	Temporal Lobe	Middle Temporal Gyrus	Brodmann area 21	FALSE
850	65	-35	-15	Temporal Lobe	Middle Temporal Gyrus	Brodmann area 21	FALSE
851	65	-30	-15	Temporal Lobe	Middle Temporal Gyrus	Brodmann area 21	FALSE
852	65	-25	-15	Temporal Lobe	Middle Temporal Gyrus	Brodmann area 21	FALSE
853	65	-20	-15	Temporal Lobe	Middle Temporal Gyrus	Brodmann area 21	FALSE
854	65	-15	-15	Temporal Lobe	Middle Temporal Gyrus	Brodmann area 21	FALSE
855	65	-10	-15	Temporal Lobe	Middle Temporal Gyrus	Brodmann area 21	FALSE
856	65	-5	-15	Temporal Lobe	Middle Temporal Gyrus	Brodmann area 21	FALSE
857	60	-55	-15	Temporal Lobe	Inferior Temporal Gyrus	Brodmann area 37	FALSE
858	60	-50	-15	Temporal Lobe	Middle Temporal Gyrus	Brodmann area 37	FALSE
859	60	-45	-15	Temporal Lobe	Middle Temporal Gyrus	Brodmann area 20	FALSE
860	60	-40	-15	Temporal Lobe	Middle Temporal Gyrus	Brodmann area 21	FALSE
861	60	-30	-15	Temporal Lobe	Middle Temporal Gyrus	Brodmann area 21	FALSE
862	60	-25	-15	Temporal Lobe	Middle Temporal Gyrus	Brodmann area 21	FALSE
863	60	-20	-15	Temporal Lobe	Middle Temporal Gyrus	Brodmann area 21	FALSE
864	60	-15	-15	Temporal Lobe	Middle Temporal Gyrus	Brodmann area 21	FALSE
865	60	0	-15	Temporal Lobe	Middle Temporal Gyrus	Brodmann area 21	FALSE
866	55	-65	-15	Occipital Lobe	Middle Occipital Gyrus	Brodmann area 37	FALSE
867	55	-60	-15	Temporal Lobe	Inferior Temporal Gyrus	Brodmann area 37	FALSE
868	55	-55	-15	Temporal Lobe	Middle Temporal Gyrus	Brodmann area 37	FALSE
869	55	-50	-15	Temporal Lobe	Inferior Temporal Gyrus	Brodmann area 20	FALSE
870	55	-45	-15	Temporal Lobe	Inferior Temporal Gyrus	Brodmann area 20	FALSE
871	55	-40	-15	Temporal Lobe	Middle Temporal Gyrus	Brodmann area 20	FALSE
872	55	-25	-15	Temporal Lobe	Middle Temporal Gyrus	Brodmann area 21	FALSE
873	55	5	-15	Temporal Lobe	Middle Temporal Gyrus	Brodmann area 21	FALSE
874	55	10	-15	Temporal Lobe	Superior Temporal Gyrus	Brodmann area 38	FALSE
875	50	-70	-15	Occipital Lobe	Middle Occipital Gyrus	Brodmann area 19	FALSE
876	50	-65	-15	Occipital Lobe	Middle Occipital Gyrus	Brodmann area 37	FALSE
877	50	-60	-15	Temporal Lobe	Fusiform Gyrus	Brodmann area 37	FALSE
878	50	-55	-15	Temporal Lobe	Inferior Temporal Gyrus	Brodmann area 20	FALSE
879	50	-50	-15	Temporal Lobe	Inferior Temporal Gyrus	Brodmann area 20	FALSE
880	50	-45	-15	Temporal Lobe	Fusiform Gyrus	Brodmann area 37	FALSE
881	50	-40	-15	Temporal Lobe	Middle Temporal Gyrus	Brodmann area 37	FALSE
882	50	0	-15	Temporal Lobe	Middle Temporal Gyrus	Brodmann area 21	FALSE
883	50	5	-15	Temporal Lobe	Superior Temporal Gyrus	Brodmann area 38	FALSE
884	50	10	-15	Temporal Lobe	Superior Temporal Gyrus	Brodmann area 38	FALSE
885	50	15	-15	Temporal Lobe	Superior Temporal Gyrus	Brodmann area 38	FALSE
886	50	20	-15	Temporal Lobe	Superior Temporal Gyrus	Brodmann area 38	FALSE
887	45	-80	-15	Occipital Lobe	Middle Occipital Gyrus	Brodmann area 18	FALSE
888	45	-55	-15	Temporal Lobe	Fusiform Gyrus	Brodmann area 37	FALSE
889	45	-50	-15	Temporal Lobe	Fusiform Gyrus	Brodmann area 37	FALSE
890	45	-45	-15	Temporal Lobe	Sub-Gyral	Brodmann area 37	FALSE
891	45	10	-15	Temporal Lobe	Superior Temporal Gyrus	Brodmann area 38	FALSE
892	45	15	-15	Temporal Lobe	Superior Temporal Gyrus	Brodmann area 38	FALSE
893	45	20	-15	Temporal Lobe	Superior Temporal Gyrus	Brodmann area 38	FALSE
894	45	25	-15	Frontal Lobe	Inferior Frontal Gyrus	Brodmann area 47	FALSE
895	45	30	-15	Frontal Lobe	Inferior Frontal Gyrus	Brodmann area 47	FALSE
896	45	35	-15	Frontal Lobe	Inferior Frontal Gyrus	Brodmann area 47	FALSE
897	45	40	-15	Frontal Lobe	Inferior Frontal Gyrus	Brodmann area 47	FALSE
898	45	45	-15	Frontal Lobe	Middle Frontal Gyrus	Brodmann area 11	FALSE
899	40	-85	-15	Occipital Lobe	Inferior Occipital Gyrus	Brodmann area 18	FALSE
900	40	-80	-15	Occipital Lobe	Middle Occipital Gyrus	Brodmann area 18	FALSE
901	40	-60	-15	Temporal Lobe	Fusiform Gyrus	Brodmann area 37	FALSE
902	40	-30	-15	Limbic Lobe	Parahippocampal Gyrus	Brodmann area 36	FALSE
903	40	5	-15	Temporal Lobe	Superior Temporal Gyrus	Brodmann area 38	FALSE
904	40	10	-15	Temporal Lobe	Superior Temporal Gyrus	Brodmann area 38	FALSE
905	40	15	-15	Frontal Lobe	Inferior Frontal Gyrus	Brodmann area 47	FALSE
906	40	20	-15	Frontal Lobe	Inferior Frontal Gyrus	Brodmann area 47	FALSE
907	40	25	-15	Frontal Lobe	Inferior Frontal Gyrus	Brodmann area 47	FALSE
908	40	30	-15	Frontal Lobe	Inferior Frontal Gyrus	Brodmann area 47	FALSE
909	40	35	-15	Frontal Lobe	Middle Frontal Gyrus	Brodmann area 11	FALSE
910	35	-85	-15	Occipital Lobe	Middle Occipital Gyrus	Brodmann area 18	FALSE
911	35	-55	-15	Temporal Lobe	Fusiform Gyrus	Brodmann area 37	FALSE
912	35	-50	-15	Temporal Lobe	Fusiform Gyrus	Brodmann area 37	FALSE
913	35	-45	-15	Occipital Lobe	Fusiform Gyrus	Brodmann area 37	FALSE
914	35	-40	-15	Temporal Lobe	Fusiform Gyrus	Brodmann area 37	FALSE
915	35	-35	-15	Limbic Lobe	Parahippocampal Gyrus	Brodmann area 36	FALSE
916	35	-30	-15	Limbic Lobe	Parahippocampal Gyrus	Brodmann area 36	FALSE
917	35	5	-15	Temporal Lobe	Superior Temporal Gyrus	Brodmann area 38	FALSE
918	35	10	-15	Temporal Lobe	Inferior Frontal Gyrus	Brodmann area 13	FALSE
919	35	15	-15	Frontal Lobe	Inferior Frontal Gyrus	Brodmann area 47	FALSE
920	35	20	-15	Frontal Lobe	Inferior Frontal Gyrus	Brodmann area 47	FALSE
921	35	30	-15	Frontal Lobe	Inferior Frontal Gyrus	Brodmann area 47	FALSE
922	35	35	-15	Frontal Lobe	Middle Frontal Gyrus	Brodmann area 11	FALSE
923	35	40	-15	Frontal Lobe	Middle Frontal Gyrus	Brodmann area 11	FALSE
924	30	-85	-15	Occipital Lobe	Middle Occipital Gyrus	Brodmann area 18	FALSE
925	30	-70	-15	Occipital Lobe	Fusiform Gyrus	Brodmann area 19	FALSE
926	30	-50	-15	Occipital Lobe	Fusiform Gyrus	Brodmann area 37	FALSE
927	30	-45	-15	Limbic Lobe	Parahippocampal Gyrus	Brodmann area 37	FALSE
928	30	-40	-15	Limbic Lobe	Parahippocampal Gyrus	Brodmann area 37	FALSE
929	30	-35	-15	Temporal Lobe	Fusiform Gyrus	Brodmann area 37	FALSE
930	30	15	-15	Frontal Lobe	Inferior Frontal Gyrus	Brodmann area 13	FALSE
931	30	25	-15	Frontal Lobe	Inferior Frontal Gyrus	Brodmann area 47	FALSE
932	30	30	-15	Frontal Lobe	Inferior Frontal Gyrus	Brodmann area 47	FALSE
933	30	35	-15	Frontal Lobe	Middle Frontal Gyrus	Brodmann area 11	FALSE
934	30	40	-15	Frontal Lobe	Middle Frontal Gyrus	Brodmann area 11	FALSE
935	30	45	-15	Frontal Lobe	Superior Frontal Gyrus	Brodmann area 11	FALSE
936	30	50	-15	Frontal Lobe	Superior Frontal Gyrus	Brodmann area 11	FALSE
937	25	-90	-15	Occipital Lobe	Inferior Occipital Gyrus	Brodmann area 18	FALSE
938	25	-85	-15	Occipital Lobe	Middle Occipital Gyrus	Brodmann area 18	FALSE
939	25	-80	-15	Occipital Lobe	Lingual Gyrus	Brodmann area 18	FALSE
940	25	-70	-15	Occipital Lobe	Fusiform Gyrus	Brodmann area 19	FALSE
941	25	-60	-15	Occipital Lobe	Fusiform Gyrus	Brodmann area 19	FALSE
942	25	-55	-15	Occipital Lobe	Fusiform Gyrus	Brodmann area 19	FALSE
943	25	-50	-15	Occipital Lobe	Fusiform Gyrus	Brodmann area 37	FALSE
944	25	-45	-15	Limbic Lobe	Parahippocampal Gyrus	Brodmann area 37	FALSE
945	25	-40	-15	Limbic Lobe	Parahippocampal Gyrus	Brodmann area 36	FALSE
946	25	-35	-15	Limbic Lobe	Parahippocampal Gyrus	Brodmann area 36	FALSE
947	25	-30	-15	Limbic Lobe	Parahippocampal Gyrus	Brodmann area 36	FALSE
948	25	5	-15	Frontal Lobe	Subcallosal Gyrus	Brodmann area 34	FALSE
949	25	15	-15	Frontal Lobe	Inferior Frontal Gyrus	Brodmann area 47	FALSE
950	25	25	-15	Frontal Lobe	Inferior Frontal Gyrus	Brodmann area 47	FALSE
951	25	30	-15	Frontal Lobe	Inferior Frontal Gyrus	Brodmann area 47	FALSE
952	25	35	-15	Frontal Lobe	Middle Frontal Gyrus	Brodmann area 11	FALSE
953	25	40	-15	Frontal Lobe	Middle Frontal Gyrus	Brodmann area 11	FALSE
954	25	45	-15	Frontal Lobe	Superior Frontal Gyrus	Brodmann area 11	FALSE
955	25	50	-15	Frontal Lobe	Superior Frontal Gyrus	Brodmann area 11	FALSE
956	25	55	-15	Frontal Lobe	Superior Frontal Gyrus	Brodmann area 11	FALSE
957	25	60	-15	Frontal Lobe	Superior Frontal Gyrus	Brodmann area 11	FALSE
958	20	-95	-15	Occipital Lobe	Inferior Occipital Gyrus	Brodmann area 17	FALSE
959	20	-90	-15	Occipital Lobe	Middle Occipital Gyrus	Brodmann area 18	FALSE
960	20	-80	-15	Occipital Lobe	Lingual Gyrus	Brodmann area 18	FALSE
961	20	-75	-15	Occipital Lobe	Lingual Gyrus	Brodmann area 18	FALSE
962	20	-70	-15	Occipital Lobe	Fusiform Gyrus	Brodmann area 19	FALSE
963	20	-65	-15	Occipital Lobe	Fusiform Gyrus	Brodmann area 19	FALSE
964	20	-60	-15	Occipital Lobe	Fusiform Gyrus	Brodmann area 19	FALSE
965	20	-40	-15	Limbic Lobe	Parahippocampal Gyrus	Brodmann area 36	FALSE
966	20	-35	-15	Limbic Lobe	Parahippocampal Gyrus	Brodmann area 35	FALSE
967	20	-30	-15	Limbic Lobe	Parahippocampal Gyrus	Brodmann area 35	FALSE
968	20	-25	-15	Limbic Lobe	Parahippocampal Gyrus	Brodmann area 35	FALSE
969	20	-20	-15	Limbic Lobe	Parahippocampal Gyrus	Brodmann area 35	FALSE
970	20	-15	-15	Limbic Lobe	Parahippocampal Gyrus	Brodmann area 28	FALSE
971	20	0	-15	Limbic Lobe	Parahippocampal Gyrus	Brodmann area 34	FALSE
972	20	5	-15	Frontal Lobe	Subcallosal Gyrus	Brodmann area 34	FALSE
973	20	15	-15	Frontal Lobe	Subcallosal Gyrus	Brodmann area 13	FALSE
974	20	25	-15	Frontal Lobe	Middle Frontal Gyrus	Brodmann area 11	FALSE
975	20	40	-15	Frontal Lobe	Middle Frontal Gyrus	Brodmann area 11	FALSE
976	20	50	-15	Frontal Lobe	Superior Frontal Gyrus	Brodmann area 11	FALSE
977	20	55	-15	Frontal Lobe	Superior Frontal Gyrus	Brodmann area 11	FALSE
978	20	60	-15	Frontal Lobe	Superior Frontal Gyrus	Brodmann area 11	FALSE
979	15	-95	-15	Occipital Lobe	Lingual Gyrus	Brodmann area 17	FALSE
980	15	-85	-15	Occipital Lobe	Lingual Gyrus	Brodmann area 18	FALSE
981	15	-80	-15	Occipital Lobe	Lingual Gyrus	Brodmann area 18	FALSE
982	15	-10	-15	Limbic Lobe	Parahippocampal Gyrus	Brodmann area 28	FALSE
983	15	-5	-15	Limbic Lobe	Parahippocampal Gyrus	Brodmann area 28	FALSE
984	15	0	-15	Limbic Lobe	Parahippocampal Gyrus	Brodmann area 34	FALSE
985	15	5	-15	Frontal Lobe	Subcallosal Gyrus	Brodmann area 34	FALSE
986	15	15	-15	Frontal Lobe	Subcallosal Gyrus	Brodmann area 13	FALSE
987	15	20	-15	Frontal Lobe	Inferior Frontal Gyrus	Brodmann area 47	FALSE
988	15	25	-15	Frontal Lobe	Inferior Frontal Gyrus	Brodmann area 47	FALSE
989	15	30	-15	Frontal Lobe	Inferior Frontal Gyrus	Brodmann area 47	FALSE
990	15	50	-15	Frontal Lobe	Superior Frontal Gyrus	Brodmann area 11	FALSE
991	15	55	-15	Frontal Lobe	Superior Frontal Gyrus	Brodmann area 11	FALSE
992	15	65	-15	Frontal Lobe	Superior Frontal Gyrus	Brodmann area 11	FALSE
993	10	-100	-15	Occipital Lobe	Lingual Gyrus	Brodmann area 18	FALSE
994	10	-95	-15	Occipital Lobe	Lingual Gyrus	Brodmann area 17	FALSE
995	10	-85	-15	Occipital Lobe	Lingual Gyrus	Brodmann area 18	FALSE
996	10	5	-15	Frontal Lobe	Subcallosal Gyrus	Brodmann area 34	FALSE
997	10	20	-15	Frontal Lobe	Medial Frontal Gyrus	Brodmann area 25	FALSE
998	10	25	-15	Frontal Lobe	Subcallosal Gyrus	Brodmann area 11	FALSE
999	10	30	-15	Frontal Lobe	Medial Frontal Gyrus	Brodmann area 25	FALSE
1000	10	65	-15	Frontal Lobe	Medial Frontal Gyrus	Brodmann area 11	FALSE
1001	5	-90	-15	Occipital Lobe	Lingual Gyrus	Brodmann area 18	FALSE
1002	5	-85	-15	Occipital Lobe	Lingual Gyrus	Brodmann area 18	FALSE
1003	5	5	-15	Frontal Lobe	Subcallosal Gyrus	Brodmann area 25	FALSE
1004	5	10	-15	Frontal Lobe	Subcallosal Gyrus	Brodmann area 25	FALSE
1005	5	15	-15	Frontal Lobe	Subcallosal Gyrus	Brodmann area 25	FALSE
1006	5	20	-15	Frontal Lobe	Subcallosal Gyrus	Brodmann area 25	FALSE
1007	5	25	-15	Frontal Lobe	Medial Frontal Gyrus	Brodmann area 11	FALSE
1008	5	30	-15	Frontal Lobe	Medial Frontal Gyrus	Brodmann area 11	FALSE
1009	5	35	-15	Frontal Lobe	Medial Frontal Gyrus	Brodmann area 11	FALSE
1010	5	40	-15	Frontal Lobe	Medial Frontal Gyrus	Brodmann area 11	FALSE
1011	5	45	-15	Frontal Lobe	Medial Frontal Gyrus	Brodmann area 11	FALSE
1012	5	50	-15	Frontal Lobe	Medial Frontal Gyrus	Brodmann area 11	FALSE
1013	5	55	-15	Frontal Lobe	Medial Frontal Gyrus	Brodmann area 11	FALSE
1014	5	60	-15	Frontal Lobe	Medial Frontal Gyrus	Brodmann area 11	FALSE
1015	5	65	-15	Frontal Lobe	Medial Frontal Gyrus	Brodmann area 11	FALSE
1016	0	-95	-15	Occipital Lobe	Lingual Gyrus	Brodmann area 18	FALSE
1017	0	-90	-15	Occipital Lobe	Lingual Gyrus	Brodmann area 18	FALSE
1018	0	5	-15	Frontal Lobe	Subcallosal Gyrus	Brodmann area 25	FALSE
1019	0	10	-15	Frontal Lobe	Subcallosal Gyrus	Brodmann area 25	FALSE
1020	-5	-95	-15	Occipital Lobe	Lingual Gyrus	Brodmann area 18	FALSE
1021	-5	-90	-15	Occipital Lobe	Lingual Gyrus	Brodmann area 18	FALSE
1022	-5	-85	-15	Occipital Lobe	Lingual Gyrus	Brodmann area 18	FALSE
1023	-5	5	-15	Frontal Lobe	Subcallosal Gyrus	Brodmann area 25	FALSE
1024	-5	10	-15	Frontal Lobe	Subcallosal Gyrus	Brodmann area 25	FALSE
1025	-5	15	-15	Frontal Lobe	Subcallosal Gyrus	Brodmann area 25	FALSE
1026	-5	20	-15	Frontal Lobe	Subcallosal Gyrus	Brodmann area 25	FALSE
1027	-5	25	-15	Frontal Lobe	Medial Frontal Gyrus	Brodmann area 25	FALSE
1028	-5	30	-15	Frontal Lobe	Medial Frontal Gyrus	Brodmann area 11	FALSE
1029	-5	35	-15	Frontal Lobe	Medial Frontal Gyrus	Brodmann area 11	FALSE
1030	-5	40	-15	Frontal Lobe	Medial Frontal Gyrus	Brodmann area 11	FALSE
1031	-5	45	-15	Frontal Lobe	Medial Frontal Gyrus	Brodmann area 11	FALSE
1032	-5	50	-15	Frontal Lobe	Medial Frontal Gyrus	Brodmann area 11	FALSE
1033	-5	55	-15	Frontal Lobe	Medial Frontal Gyrus	Brodmann area 11	FALSE
1034	-5	60	-15	Frontal Lobe	Medial Frontal Gyrus	Brodmann area 11	FALSE
1035	-5	65	-15	Frontal Lobe	Medial Frontal Gyrus	Brodmann area 11	FALSE
1036	-10	-95	-15	Occipital Lobe	Lingual Gyrus	Brodmann area 17	FALSE
1037	-10	-85	-15	Occipital Lobe	Lingual Gyrus	Brodmann area 18	FALSE
1038	-10	5	-15	Frontal Lobe	Subcallosal Gyrus	Brodmann area 34	FALSE
1039	-10	20	-15	Frontal Lobe	Medial Frontal Gyrus	Brodmann area 25	FALSE
1040	-10	25	-15	Frontal Lobe	Medial Frontal Gyrus	Brodmann area 11	FALSE
1041	-10	30	-15	Frontal Lobe	Medial Frontal Gyrus	Brodmann area 25	FALSE
1042	-10	65	-15	Frontal Lobe	Medial Frontal Gyrus	Brodmann area 11	FALSE
1043	-15	-95	-15	Occipital Lobe	Lingual Gyrus	Brodmann area 17	FALSE
1044	-15	-85	-15	Occipital Lobe	Lingual Gyrus	Brodmann area 18	FALSE
1045	-15	-80	-15	Occipital Lobe	Lingual Gyrus	Brodmann area 18	FALSE
1046	-15	-10	-15	Limbic Lobe	Parahippocampal Gyrus	Brodmann area 28	FALSE
1047	-15	-5	-15	Limbic Lobe	Parahippocampal Gyrus	Brodmann area 28	FALSE
1048	-15	0	-15	Limbic Lobe	Parahippocampal Gyrus	Brodmann area 34	FALSE
1049	-15	5	-15	Frontal Lobe	Subcallosal Gyrus	Brodmann area 34	FALSE
1050	-15	15	-15	Frontal Lobe	Subcallosal Gyrus	Brodmann area 47	FALSE
1051	-15	20	-15	Frontal Lobe	Inferior Frontal Gyrus	Brodmann area 47	FALSE
1052	-15	25	-15	Frontal Lobe	Inferior Frontal Gyrus	Brodmann area 47	FALSE
1053	-15	30	-15	Frontal Lobe	Inferior Frontal Gyrus	Brodmann area 47	FALSE
1054	-15	50	-15	Frontal Lobe	Superior Frontal Gyrus	Brodmann area 11	FALSE
1055	-15	55	-15	Frontal Lobe	Superior Frontal Gyrus	Brodmann area 11	FALSE
1056	-15	65	-15	Frontal Lobe	Superior Frontal Gyrus	Brodmann area 11	FALSE
1057	-20	-95	-15	Occipital Lobe	Inferior Occipital Gyrus	Brodmann area 17	FALSE
1058	-20	-90	-15	Occipital Lobe	Inferior Occipital Gyrus	Brodmann area 18	FALSE
1059	-20	-80	-15	Occipital Lobe	Lingual Gyrus	Brodmann area 18	FALSE
1060	-20	-75	-15	Occipital Lobe	Lingual Gyrus	Brodmann area 18	FALSE
1061	-20	-40	-15	Limbic Lobe	Parahippocampal Gyrus	Brodmann area 36	FALSE
1062	-20	-35	-15	Limbic Lobe	Parahippocampal Gyrus	Brodmann area 35	FALSE
1063	-20	-30	-15	Limbic Lobe	Parahippocampal Gyrus	Brodmann area 35	FALSE
1064	-20	-25	-15	Limbic Lobe	Parahippocampal Gyrus	Brodmann area 35	FALSE
1065	-20	-20	-15	Limbic Lobe	Parahippocampal Gyrus	Brodmann area 35	FALSE
1066	-20	-15	-15	Limbic Lobe	Parahippocampal Gyrus	Brodmann area 28	FALSE
1067	-20	0	-15	Limbic Lobe	Parahippocampal Gyrus	Brodmann area 34	FALSE
1068	-20	5	-15	Frontal Lobe	Subcallosal Gyrus	Brodmann area 34	FALSE
1069	-20	15	-15	Frontal Lobe	Subcallosal Gyrus	Brodmann area 47	FALSE
1070	-20	25	-15	Frontal Lobe	Middle Frontal Gyrus	Brodmann area 11	FALSE
1071	-20	40	-15	Frontal Lobe	Middle Frontal Gyrus	Brodmann area 11	FALSE
1072	-20	50	-15	Frontal Lobe	Superior Frontal Gyrus	Brodmann area 11	FALSE
1073	-20	55	-15	Frontal Lobe	Superior Frontal Gyrus	Brodmann area 11	FALSE
1074	-20	60	-15	Frontal Lobe	Superior Frontal Gyrus	Brodmann area 11	FALSE
1075	-20	65	-15	Frontal Lobe	Superior Frontal Gyrus	Brodmann area 11	FALSE
1076	-25	-90	-15	Occipital Lobe	Inferior Occipital Gyrus	Brodmann area 18	FALSE
1077	-25	-85	-15	Occipital Lobe	Middle Occipital Gyrus	Brodmann area 18	FALSE
1078	-25	-80	-15	Occipital Lobe	Lingual Gyrus	Brodmann area 18	FALSE
1079	-25	-75	-15	Occipital Lobe	Lingual Gyrus	Brodmann area 18	FALSE
1080	-25	-70	-15	Occipital Lobe	Fusiform Gyrus	Brodmann area 19	FALSE
1081	-25	-65	-15	Occipital Lobe	Fusiform Gyrus	Brodmann area 19	FALSE
1082	-25	-60	-15	Occipital Lobe	Fusiform Gyrus	Brodmann area 19	FALSE
1083	-25	-55	-15	Occipital Lobe	Fusiform Gyrus	Brodmann area 19	FALSE
1084	-25	-50	-15	Occipital Lobe	Parahippocampal Gyrus	Brodmann area 37	FALSE
1085	-25	-45	-15	Limbic Lobe	Parahippocampal Gyrus	Brodmann area 37	FALSE
1086	-25	-40	-15	Limbic Lobe	Parahippocampal Gyrus	Brodmann area 36	FALSE
1087	-25	-35	-15	Limbic Lobe	Parahippocampal Gyrus	Brodmann area 36	FALSE
1088	-25	-30	-15	Limbic Lobe	Parahippocampal Gyrus	Brodmann area 36	FALSE
1089	-25	5	-15	Frontal Lobe	Subcallosal Gyrus	Brodmann area 34	FALSE
1090	-25	15	-15	Frontal Lobe	Inferior Frontal Gyrus	Brodmann area 47	FALSE
1091	-25	25	-15	Frontal Lobe	Inferior Frontal Gyrus	Brodmann area 47	FALSE
1092	-25	30	-15	Frontal Lobe	Inferior Frontal Gyrus	Brodmann area 47	FALSE
1093	-25	35	-15	Frontal Lobe	Middle Frontal Gyrus	Brodmann area 11	FALSE
1094	-25	40	-15	Frontal Lobe	Middle Frontal Gyrus	Brodmann area 11	FALSE
1095	-25	45	-15	Frontal Lobe	Superior Frontal Gyrus	Brodmann area 11	FALSE
1096	-25	50	-15	Frontal Lobe	Superior Frontal Gyrus	Brodmann area 11	FALSE
1097	-25	55	-15	Frontal Lobe	Superior Frontal Gyrus	Brodmann area 11	FALSE
1098	-25	60	-15	Frontal Lobe	Superior Frontal Gyrus	Brodmann area 11	FALSE
1099	-30	-85	-15	Occipital Lobe	Middle Occipital Gyrus	Brodmann area 18	FALSE
1100	-30	-70	-15	Occipital Lobe	Fusiform Gyrus	Brodmann area 19	FALSE
1101	-30	-50	-15	Occipital Lobe	Fusiform Gyrus	Brodmann area 37	FALSE
1102	-30	-45	-15	Limbic Lobe	Parahippocampal Gyrus	Brodmann area 37	FALSE
1103	-30	-40	-15	Temporal Lobe	Fusiform Gyrus	Brodmann area 37	FALSE
1104	-30	-35	-15	Limbic Lobe	Parahippocampal Gyrus	Brodmann area 36	FALSE
1105	-30	15	-15	Frontal Lobe	Inferior Frontal Gyrus	Brodmann area 13	FALSE
1106	-30	25	-15	Frontal Lobe	Inferior Frontal Gyrus	Brodmann area 47	FALSE
1107	-30	30	-15	Frontal Lobe	Inferior Frontal Gyrus	Brodmann area 47	FALSE
1108	-30	35	-15	Frontal Lobe	Middle Frontal Gyrus	Brodmann area 11	FALSE
1109	-30	40	-15	Frontal Lobe	Middle Frontal Gyrus	Brodmann area 11	FALSE
1110	-30	45	-15	Frontal Lobe	Superior Frontal Gyrus	Brodmann area 11	FALSE
1111	-30	50	-15	Frontal Lobe	Superior Frontal Gyrus	Brodmann area 11	FALSE
1112	-30	55	-15	Frontal Lobe	Superior Frontal Gyrus	Brodmann area 11	FALSE
1113	-35	-85	-15	Occipital Lobe	Middle Occipital Gyrus	Brodmann area 18	FALSE
1114	-35	-55	-15	Temporal Lobe	Fusiform Gyrus	Brodmann area 37	FALSE
1115	-35	-50	-15	Temporal Lobe	Fusiform Gyrus	Brodmann area 37	FALSE
1116	-35	-45	-15	Occipital Lobe	Fusiform Gyrus	Brodmann area 37	FALSE
1117	-35	-40	-15	Temporal Lobe	Fusiform Gyrus	Brodmann area 37	FALSE
1118	-35	-35	-15	Limbic Lobe	Parahippocampal Gyrus	Brodmann area 36	FALSE
1119	-35	5	-15	Temporal Lobe	Superior Temporal Gyrus	Brodmann area 38	FALSE
1120	-35	10	-15	Temporal Lobe	Inferior Frontal Gyrus	Brodmann area 13	FALSE
1121	-35	15	-15	Frontal Lobe	Inferior Frontal Gyrus	Brodmann area 47	FALSE
1122	-35	20	-15	Frontal Lobe	Inferior Frontal Gyrus	Brodmann area 47	FALSE
1123	-35	30	-15	Frontal Lobe	Inferior Frontal Gyrus	Brodmann area 47	FALSE
1124	-35	35	-15	Frontal Lobe	Middle Frontal Gyrus	Brodmann area 11	FALSE
1125	-35	40	-15	Frontal Lobe	Middle Frontal Gyrus	Brodmann area 11	FALSE
1126	-35	55	-15	Frontal Lobe	Middle Frontal Gyrus	Brodmann area 11	FALSE
1127	-40	-85	-15	Occipital Lobe	Inferior Occipital Gyrus	Brodmann area 18	FALSE
1128	-40	-80	-15	Occipital Lobe	Middle Occipital Gyrus	Brodmann area 18	FALSE
1129	-40	-60	-15	Temporal Lobe	Fusiform Gyrus	Brodmann area 37	FALSE
1130	-40	-55	-15	Temporal Lobe	Fusiform Gyrus	Brodmann area 37	FALSE
1131	-40	-30	-15	Limbic Lobe	Parahippocampal Gyrus	Brodmann area 36	FALSE
1132	-40	5	-15	Temporal Lobe	Superior Temporal Gyrus	Brodmann area 38	FALSE
1133	-40	10	-15	Temporal Lobe	Superior Temporal Gyrus	Brodmann area 38	FALSE
1134	-40	15	-15	Frontal Lobe	Inferior Frontal Gyrus	Brodmann area 47	FALSE
1135	-40	20	-15	Frontal Lobe	Inferior Frontal Gyrus	Brodmann area 47	FALSE
1136	-40	25	-15	Frontal Lobe	Inferior Frontal Gyrus	Brodmann area 47	FALSE
1137	-40	30	-15	Frontal Lobe	Inferior Frontal Gyrus	Brodmann area 47	FALSE
1138	-40	35	-15	Frontal Lobe	Middle Frontal Gyrus	Brodmann area 11	FALSE
1139	-40	50	-15	Frontal Lobe	Middle Frontal Gyrus	Brodmann area 11	FALSE
1140	-45	-80	-15	Occipital Lobe	Middle Occipital Gyrus	Brodmann area 18	FALSE
1141	-45	-55	-15	Temporal Lobe	Fusiform Gyrus	Brodmann area 37	FALSE
1142	-45	-50	-15	Temporal Lobe	Fusiform Gyrus	Brodmann area 37	FALSE
1143	-45	10	-15	Temporal Lobe	Superior Temporal Gyrus	Brodmann area 38	FALSE
1144	-45	15	-15	Temporal Lobe	Superior Temporal Gyrus	Brodmann area 38	FALSE
1145	-45	20	-15	Temporal Lobe	Superior Temporal Gyrus	Brodmann area 38	FALSE
1146	-45	25	-15	Frontal Lobe	Inferior Frontal Gyrus	Brodmann area 47	FALSE
1147	-45	30	-15	Frontal Lobe	Inferior Frontal Gyrus	Brodmann area 47	FALSE
1148	-45	35	-15	Frontal Lobe	Middle Frontal Gyrus	Brodmann area 11	FALSE
1149	-45	40	-15	Frontal Lobe	Middle Frontal Gyrus	Brodmann area 11	FALSE
1150	-45	45	-15	Frontal Lobe	Middle Frontal Gyrus	Brodmann area 11	FALSE
1151	-50	-75	-15	Occipital Lobe	Middle Occipital Gyrus	Brodmann area 19	FALSE
1152	-50	-70	-15	Occipital Lobe	Middle Occipital Gyrus	Brodmann area 19	FALSE
1153	-50	-65	-15	Occipital Lobe	Middle Occipital Gyrus	Brodmann area 37	FALSE
1154	-50	-60	-15	Temporal Lobe	Fusiform Gyrus	Brodmann area 37	FALSE
1155	-50	-55	-15	Temporal Lobe	Inferior Temporal Gyrus	Brodmann area 20	FALSE
1156	-50	-50	-15	Temporal Lobe	Inferior Temporal Gyrus	Brodmann area 20	FALSE
1157	-50	-45	-15	Temporal Lobe	Fusiform Gyrus	Brodmann area 37	FALSE
1158	-50	-40	-15	Temporal Lobe	Fusiform Gyrus	Brodmann area 37	FALSE
1159	-50	0	-15	Temporal Lobe	Middle Temporal Gyrus	Brodmann area 21	FALSE
1160	-50	5	-15	Temporal Lobe	Superior Temporal Gyrus	Brodmann area 38	FALSE
1161	-50	10	-15	Temporal Lobe	Superior Temporal Gyrus	Brodmann area 38	FALSE
1162	-50	15	-15	Temporal Lobe	Superior Temporal Gyrus	Brodmann area 38	FALSE
1163	-50	20	-15	Temporal Lobe	Superior Temporal Gyrus	Brodmann area 38	FALSE
1164	-50	25	-15	Frontal Lobe	Inferior Frontal Gyrus	Brodmann area 47	FALSE
1165	-50	30	-15	Frontal Lobe	Inferior Frontal Gyrus	Brodmann area 47	FALSE
1166	-55	-65	-15	Occipital Lobe	Middle Occipital Gyrus	Brodmann area 37	FALSE
1167	-55	-60	-15	Temporal Lobe	Inferior Temporal Gyrus	Brodmann area 37	FALSE
1168	-55	-55	-15	Temporal Lobe	Middle Temporal Gyrus	Brodmann area 37	FALSE
1169	-55	-50	-15	Temporal Lobe	Inferior Temporal Gyrus	Brodmann area 20	FALSE
1170	-55	-45	-15	Temporal Lobe	Middle Temporal Gyrus	Brodmann area 20	FALSE
1171	-55	-40	-15	Temporal Lobe	Middle Temporal Gyrus	Brodmann area 20	FALSE
1172	-55	-25	-15	Temporal Lobe	Middle Temporal Gyrus	Brodmann area 21	FALSE
1173	-55	5	-15	Temporal Lobe	Middle Temporal Gyrus	Brodmann area 21	FALSE
1174	-55	10	-15	Temporal Lobe	Superior Temporal Gyrus	Brodmann area 38	FALSE
1175	-55	15	-15	Temporal Lobe	Superior Temporal Gyrus	Brodmann area 38	FALSE
1176	-60	-60	-15	Temporal Lobe	Inferior Temporal Gyrus	Brodmann area 37	FALSE
1177	-60	-55	-15	Temporal Lobe	Inferior Temporal Gyrus	Brodmann area 37	FALSE
1178	-60	-50	-15	Temporal Lobe	Middle Temporal Gyrus	Brodmann area 37	FALSE
1179	-60	-45	-15	Temporal Lobe	Middle Temporal Gyrus	Brodmann area 20	FALSE
1180	-60	-40	-15	Temporal Lobe	Middle Temporal Gyrus	Brodmann area 21	FALSE
1181	-60	-30	-15	Temporal Lobe	Middle Temporal Gyrus	Brodmann area 21	FALSE
1182	-60	-25	-15	Temporal Lobe	Middle Temporal Gyrus	Brodmann area 21	FALSE
1183	-60	-20	-15	Temporal Lobe	Middle Temporal Gyrus	Brodmann area 21	FALSE
1184	-60	-15	-15	Temporal Lobe	Middle Temporal Gyrus	Brodmann area 21	FALSE
1185	-60	0	-15	Temporal Lobe	Middle Temporal Gyrus	Brodmann area 21	FALSE
1186	-60	5	-15	Temporal Lobe	Middle Temporal Gyrus	Brodmann area 21	FALSE
1187	-65	-45	-15	Temporal Lobe	Middle Temporal Gyrus	Brodmann area 21	FALSE
1188	-65	-40	-15	Temporal Lobe	Middle Temporal Gyrus	Brodmann area 21	FALSE
1189	-65	-35	-15	Temporal Lobe	Middle Temporal Gyrus	Brodmann area 21	FALSE
1190	-65	-30	-15	Temporal Lobe	Middle Temporal Gyrus	Brodmann area 21	FALSE
1191	-65	-25	-15	Temporal Lobe	Middle Temporal Gyrus	Brodmann area 21	FALSE
1192	-65	-20	-15	Temporal Lobe	Middle Temporal Gyrus	Brodmann area 21	FALSE
1193	-65	-15	-15	Temporal Lobe	Middle Temporal Gyrus	Brodmann area 21	FALSE
1194	-65	-10	-15	Temporal Lobe	Middle Temporal Gyrus	Brodmann area 21	FALSE
1195	65	-50	-10	Temporal Lobe	Middle Temporal Gyrus	Brodmann area 21	FALSE
1196	65	-45	-10	Temporal Lobe	Middle Temporal Gyrus	Brodmann area 21	FALSE
1197	65	-40	-10	Temporal Lobe	Middle Temporal Gyrus	Brodmann area 21	FALSE
1198	65	-35	-10	Temporal Lobe	Middle Temporal Gyrus	Brodmann area 21	FALSE
1199	65	-30	-10	Temporal Lobe	Middle Temporal Gyrus	Brodmann area 21	FALSE
1200	65	-25	-10	Temporal Lobe	Middle Temporal Gyrus	Brodmann area 21	FALSE
1201	65	-20	-10	Temporal Lobe	Middle Temporal Gyrus	Brodmann area 21	FALSE
1202	65	-15	-10	Temporal Lobe	Middle Temporal Gyrus	Brodmann area 21	FALSE
1203	65	-10	-10	Temporal Lobe	Middle Temporal Gyrus	Brodmann area 21	FALSE
1204	60	-65	-10	Temporal Lobe	Inferior Temporal Gyrus	Brodmann area 37	FALSE
1205	60	-60	-10	Temporal Lobe	Inferior Temporal Gyrus	Brodmann area 37	FALSE
1206	60	-55	-10	Temporal Lobe	Inferior Temporal Gyrus	Brodmann area 37	FALSE
1207	60	-50	-10	Temporal Lobe	Middle Temporal Gyrus	Brodmann area 37	FALSE
1208	60	-45	-10	Temporal Lobe	Middle Temporal Gyrus	Brodmann area 37	FALSE
1209	60	-30	-10	Temporal Lobe	Middle Temporal Gyrus	Brodmann area 21	FALSE
1210	60	-25	-10	Temporal Lobe	Middle Temporal Gyrus	Brodmann area 21	FALSE
1211	60	-20	-10	Temporal Lobe	Middle Temporal Gyrus	Brodmann area 21	FALSE
1212	60	-15	-10	Temporal Lobe	Middle Temporal Gyrus	Brodmann area 21	FALSE
1213	55	-70	-10	Occipital Lobe	Middle Occipital Gyrus	Brodmann area 19	FALSE
1214	55	-65	-10	Occipital Lobe	Middle Occipital Gyrus	Brodmann area 19	FALSE
1215	55	-60	-10	Temporal Lobe	Inferior Temporal Gyrus	Brodmann area 37	FALSE
1216	55	-55	-10	Temporal Lobe	Middle Temporal Gyrus	Brodmann area 37	FALSE
1217	55	-15	-10	Temporal Lobe	Middle Temporal Gyrus	Brodmann area 21	FALSE
1218	55	0	-10	Temporal Lobe	Middle Temporal Gyrus	Brodmann area 21	FALSE
1219	55	5	-10	Temporal Lobe	Superior Temporal Gyrus	Brodmann area 38	FALSE
1220	50	-60	-10	Occipital Lobe	Middle Occipital Gyrus	Brodmann area 19	FALSE
1221	50	-55	-10	Temporal Lobe	Inferior Temporal Gyrus	Brodmann area 37	FALSE
1222	50	-5	-10	Temporal Lobe	Superior Temporal Gyrus	Brodmann area 21	FALSE
1223	50	0	-10	Temporal Lobe	Superior Temporal Gyrus	Brodmann area 38	FALSE
1224	50	15	-10	Temporal Lobe	Superior Temporal Gyrus	Brodmann area 38	FALSE
1225	50	20	-10	Frontal Lobe	Inferior Frontal Gyrus	Brodmann area 47	FALSE
1226	50	25	-10	Frontal Lobe	Inferior Frontal Gyrus	Brodmann area 47	FALSE
1227	50	30	-10	Frontal Lobe	Inferior Frontal Gyrus	Brodmann area 47	FALSE
1228	50	40	-10	Frontal Lobe	Inferior Frontal Gyrus	Brodmann area 47	FALSE
1229	50	45	-10	Frontal Lobe	Inferior Frontal Gyrus	Brodmann area 47	FALSE
1230	45	-80	-10	Occipital Lobe	Inferior Occipital Gyrus	Brodmann area 19	FALSE
1231	45	-75	-10	Occipital Lobe	Middle Occipital Gyrus	Brodmann area 19	FALSE
1232	45	-45	-10	Temporal Lobe	Sub-Gyral	Brodmann area 37	FALSE
1233	45	-20	-10	Temporal Lobe	Superior Temporal Gyrus	Brodmann area 22	FALSE
1234	45	-10	-10	Temporal Lobe	Sub-Gyral	Brodmann area 21	FALSE
1235	45	0	-10	Temporal Lobe	Superior Temporal Gyrus	Brodmann area 13	FALSE
1236	45	5	-10	Temporal Lobe	Superior Temporal Gyrus	Brodmann area 38	FALSE
1237	45	10	-10	Temporal Lobe	Superior Temporal Gyrus	Brodmann area 38	FALSE
1238	45	15	-10	Temporal Lobe	Superior Temporal Gyrus	Brodmann area 38	FALSE
1239	45	20	-10	Frontal Lobe	Inferior Frontal Gyrus	Brodmann area 47	FALSE
1240	45	25	-10	Frontal Lobe	Inferior Frontal Gyrus	Brodmann area 47	FALSE
1241	45	30	-10	Frontal Lobe	Inferior Frontal Gyrus	Brodmann area 47	FALSE
1242	45	35	-10	Frontal Lobe	Inferior Frontal Gyrus	Brodmann area 47	FALSE
1243	45	40	-10	Frontal Lobe	Middle Frontal Gyrus	Brodmann area 47	FALSE
1244	45	45	-10	Frontal Lobe	Middle Frontal Gyrus	Brodmann area 11	FALSE
1245	45	50	-10	Frontal Lobe	Middle Frontal Gyrus	Brodmann area 11	FALSE
1246	40	-90	-10	Occipital Lobe	Inferior Occipital Gyrus	Brodmann area 18	FALSE
1247	40	-85	-10	Occipital Lobe	Inferior Occipital Gyrus	Brodmann area 19	FALSE
1248	40	-80	-10	Occipital Lobe	Inferior Occipital Gyrus	Brodmann area 19	FALSE
1249	40	-75	-10	Occipital Lobe	Inferior Occipital Gyrus	Brodmann area 19	FALSE
1250	40	-20	-10	Sub-lobar	Insula	Brodmann area 13	FALSE
1251	40	-15	-10	Temporal Lobe	Sub-Gyral	Brodmann area 21	FALSE
1252	40	-10	-10	Temporal Lobe	Sub-Gyral	Brodmann area 21	FALSE
1253	40	-5	-10	Temporal Lobe	Sub-Gyral	Brodmann area 21	FALSE
1254	40	0	-10	Temporal Lobe	Sub-Gyral	Brodmann area 13	FALSE
1255	40	5	-10	Sub-lobar	Extra-Nuclear	Brodmann area 13	FALSE
1256	40	10	-10	Sub-lobar	Extra-Nuclear	Brodmann area 13	FALSE
1257	40	15	-10	Frontal Lobe	Inferior Frontal Gyrus	Brodmann area 47	FALSE
1258	40	25	-10	Frontal Lobe	Inferior Frontal Gyrus	Brodmann area 47	FALSE
1259	40	30	-10	Frontal Lobe	Inferior Frontal Gyrus	Brodmann area 47	FALSE
1260	40	35	-10	Frontal Lobe	Middle Frontal Gyrus	Brodmann area 11	FALSE
1261	40	40	-10	Frontal Lobe	Middle Frontal Gyrus	Brodmann area 47	FALSE
1262	40	50	-10	Frontal Lobe	Middle Frontal Gyrus	Brodmann area 11	FALSE
1263	40	55	-10	Frontal Lobe	Middle Frontal Gyrus	Brodmann area 11	FALSE
1264	35	-85	-10	Occipital Lobe	Inferior Occipital Gyrus	Brodmann area 18	FALSE
1265	35	-80	-10	Occipital Lobe	Inferior Occipital Gyrus	Brodmann area 19	FALSE
1266	35	-45	-10	Limbic Lobe	Parahippocampal Gyrus	Brodmann area 19	FALSE
1267	35	-40	-10	Temporal Lobe	Fusiform Gyrus	Brodmann area 37	FALSE
1268	35	10	-10	Sub-lobar	Extra-Nuclear	Brodmann area 13	FALSE
1269	35	15	-10	Sub-lobar	Extra-Nuclear	Brodmann area 13	FALSE
1270	35	20	-10	Frontal Lobe	Inferior Frontal Gyrus	Brodmann area 47	FALSE
1271	35	30	-10	Frontal Lobe	Inferior Frontal Gyrus	Brodmann area 47	FALSE
1272	35	35	-10	Frontal Lobe	Middle Frontal Gyrus	Brodmann area 11	FALSE
1273	35	40	-10	Frontal Lobe	Middle Frontal Gyrus	Brodmann area 11	FALSE
1274	35	55	-10	Frontal Lobe	Middle Frontal Gyrus	Brodmann area 11	FALSE
1275	35	60	-10	Frontal Lobe	Middle Frontal Gyrus	Brodmann area 11	FALSE
1276	30	-95	-10	Occipital Lobe	Inferior Occipital Gyrus	Brodmann area 18	FALSE
1277	30	-50	-10	Limbic Lobe	Parahippocampal Gyrus	Brodmann area 19	FALSE
1278	30	-45	-10	Limbic Lobe	Parahippocampal Gyrus	Brodmann area 19	FALSE
1279	30	-40	-10	Limbic Lobe	Parahippocampal Gyrus	Brodmann area 37	FALSE
1280	30	15	-10	Sub-lobar	Extra-Nuclear	Brodmann area 13	FALSE
1281	30	20	-10	Frontal Lobe	Inferior Frontal Gyrus	Brodmann area 47	FALSE
1282	30	30	-10	Frontal Lobe	Inferior Frontal Gyrus	Brodmann area 47	FALSE
1283	30	35	-10	Frontal Lobe	Middle Frontal Gyrus	Brodmann area 11	FALSE
1284	30	40	-10	Frontal Lobe	Middle Frontal Gyrus	Brodmann area 47	FALSE
1285	30	45	-10	Frontal Lobe	Middle Frontal Gyrus	Brodmann area 11	FALSE
1286	30	50	-10	Frontal Lobe	Middle Frontal Gyrus	Brodmann area 11	FALSE
1287	30	55	-10	Frontal Lobe	Middle Frontal Gyrus	Brodmann area 10	FALSE
1288	30	60	-10	Frontal Lobe	Superior Frontal Gyrus	Brodmann area 11	FALSE
1289	25	-95	-10	Occipital Lobe	Lingual Gyrus	Brodmann area 18	FALSE
1290	25	-75	-10	Occipital Lobe	Lingual Gyrus	Brodmann area 19	FALSE
1291	25	-55	-10	Limbic Lobe	Parahippocampal Gyrus	Brodmann area 19	FALSE
1292	25	-50	-10	Limbic Lobe	Parahippocampal Gyrus	Brodmann area 19	FALSE
1293	25	-45	-10	Limbic Lobe	Parahippocampal Gyrus	Brodmann area 37	FALSE
1294	25	-40	-10	Limbic Lobe	Parahippocampal Gyrus	Brodmann area 36	FALSE
1295	25	-30	-10	Limbic Lobe	Parahippocampal Gyrus	Brodmann area 27	FALSE
1296	25	-20	-10	Limbic Lobe	Parahippocampal Gyrus	Brodmann area 28	FALSE
1297	25	20	-10	Sub-lobar	Extra-Nuclear	Brodmann area 13	FALSE
1298	25	25	-10	Frontal Lobe	Inferior Frontal Gyrus	Brodmann area 47	FALSE
1299	25	30	-10	Frontal Lobe	Inferior Frontal Gyrus	Brodmann area 47	FALSE
1300	25	35	-10	Frontal Lobe	Inferior Frontal Gyrus	Brodmann area 47	FALSE
1301	25	40	-10	Frontal Lobe	Middle Frontal Gyrus	Brodmann area 11	FALSE
1302	25	45	-10	Frontal Lobe	Middle Frontal Gyrus	Brodmann area 11	FALSE
1303	25	50	-10	Frontal Lobe	Middle Frontal Gyrus	Brodmann area 11	FALSE
1304	25	55	-10	Frontal Lobe	Middle Frontal Gyrus	Brodmann area 10	FALSE
1305	25	60	-10	Frontal Lobe	Superior Frontal Gyrus	Brodmann area 11	FALSE
1306	20	-100	-10	Occipital Lobe	Lingual Gyrus	Brodmann area 18	FALSE
1307	20	-80	-10	Occipital Lobe	Lingual Gyrus	Brodmann area 18	FALSE
1308	20	-75	-10	Occipital Lobe	Lingual Gyrus	Brodmann area 18	FALSE
1309	20	-70	-10	Occipital Lobe	Lingual Gyrus	Brodmann area 19	FALSE
1310	20	-55	-10	Limbic Lobe	Parahippocampal Gyrus	Brodmann area 19	FALSE
1311	20	-50	-10	Limbic Lobe	Parahippocampal Gyrus	Brodmann area 19	FALSE
1312	20	-45	-10	Limbic Lobe	Parahippocampal Gyrus	Brodmann area 19	FALSE
1313	20	-40	-10	Limbic Lobe	Parahippocampal Gyrus	Brodmann area 36	FALSE
1314	20	-35	-10	Limbic Lobe	Parahippocampal Gyrus	Brodmann area 35	FALSE
1315	20	-30	-10	Limbic Lobe	Parahippocampal Gyrus	Brodmann area 28	FALSE
1316	20	-25	-10	Limbic Lobe	Parahippocampal Gyrus	Brodmann area 28	FALSE
1317	20	30	-10	Frontal Lobe	Inferior Frontal Gyrus	Brodmann area 47	FALSE
1318	20	55	-10	Frontal Lobe	Middle Frontal Gyrus	Brodmann area 10	FALSE
1319	20	60	-10	Frontal Lobe	Superior Frontal Gyrus	Brodmann area 11	FALSE
1320	20	65	-10	Frontal Lobe	Superior Frontal Gyrus	Brodmann area 11	FALSE
1321	15	-80	-10	Occipital Lobe	Lingual Gyrus	Brodmann area 18	FALSE
1322	15	-75	-10	Occipital Lobe	Lingual Gyrus	Brodmann area 18	FALSE
1323	15	-70	-10	Occipital Lobe	Lingual Gyrus	Brodmann area 18	FALSE
1324	15	-65	-10	Occipital Lobe	Lingual Gyrus	Brodmann area 19	FALSE
1325	15	-60	-10	Occipital Lobe	*	Brodmann area 19	FALSE
1326	15	-45	-10	Limbic Lobe	Sub-Gyral	Brodmann area 19	FALSE
1327	15	-40	-10	Limbic Lobe	Parahippocampal Gyrus	Brodmann area 30	FALSE
1328	15	-35	-10	Limbic Lobe	Parahippocampal Gyrus	Brodmann area 30	FALSE
1329	15	60	-10	Frontal Lobe	Superior Frontal Gyrus	Brodmann area 11	FALSE
1330	15	65	-10	Frontal Lobe	Superior Frontal Gyrus	Brodmann area 11	FALSE
1331	10	-100	-10	Occipital Lobe	Lingual Gyrus	Brodmann area 18	FALSE
1332	10	-80	-10	Occipital Lobe	Lingual Gyrus	Brodmann area 18	FALSE
1333	10	-75	-10	Occipital Lobe	Lingual Gyrus	Brodmann area 18	FALSE
1334	10	25	-10	Frontal Lobe	Subcallosal Gyrus	Brodmann area 11	FALSE
1335	10	35	-10	Limbic Lobe	Anterior Cingulate	Brodmann area 32	FALSE
1336	10	40	-10	Frontal Lobe	Medial Frontal Gyrus	Brodmann area 10	FALSE
1337	10	55	-10	Frontal Lobe	Medial Frontal Gyrus	Brodmann area 10	FALSE
1338	10	60	-10	Frontal Lobe	Superior Frontal Gyrus	Brodmann area 10	FALSE
1339	10	65	-10	Frontal Lobe	Superior Frontal Gyrus	Brodmann area 11	FALSE
1340	5	-95	-10	Occipital Lobe	Lingual Gyrus	Brodmann area 17	FALSE
1341	5	-90	-10	Occipital Lobe	Lingual Gyrus	Brodmann area 17	FALSE
1342	5	-85	-10	Occipital Lobe	Lingual Gyrus	Brodmann area 18	FALSE
1343	5	-80	-10	Occipital Lobe	Lingual Gyrus	Brodmann area 18	FALSE
1344	5	15	-10	Limbic Lobe	Anterior Cingulate	Brodmann area 25	FALSE
1345	5	20	-10	Limbic Lobe	Anterior Cingulate	Brodmann area 32	FALSE
1346	5	25	-10	Limbic Lobe	Anterior Cingulate	Brodmann area 32	FALSE
1347	5	30	-10	Limbic Lobe	Anterior Cingulate	Brodmann area 32	FALSE
1348	5	35	-10	Limbic Lobe	Anterior Cingulate	Brodmann area 32	FALSE
1349	5	40	-10	Limbic Lobe	Anterior Cingulate	Brodmann area 32	FALSE
1350	5	45	-10	Frontal Lobe	Medial Frontal Gyrus	Brodmann area 10	FALSE
1351	5	50	-10	Frontal Lobe	Medial Frontal Gyrus	Brodmann area 11	FALSE
1352	5	55	-10	Frontal Lobe	Medial Frontal Gyrus	Brodmann area 11	FALSE
1353	5	60	-10	Frontal Lobe	Medial Frontal Gyrus	Brodmann area 11	FALSE
1354	5	65	-10	Frontal Lobe	Superior Frontal Gyrus	Brodmann area 11	FALSE
1355	0	-90	-10	Occipital Lobe	Lingual Gyrus	Brodmann area 18	FALSE
1356	0	5	-10	Limbic Lobe	Anterior Cingulate	Brodmann area 25	FALSE
1357	0	10	-10	Limbic Lobe	Anterior Cingulate	Brodmann area 25	FALSE
1358	0	15	-10	Limbic Lobe	Anterior Cingulate	Brodmann area 25	FALSE
1359	-5	-95	-10	Occipital Lobe	Lingual Gyrus	Brodmann area 17	FALSE
1360	-5	-90	-10	Occipital Lobe	Lingual Gyrus	Brodmann area 17	FALSE
1361	-5	-85	-10	Occipital Lobe	Lingual Gyrus	Brodmann area 18	FALSE
1362	-5	-80	-10	Occipital Lobe	Lingual Gyrus	Brodmann area 18	FALSE
1363	-5	10	-10	Limbic Lobe	Anterior Cingulate	Brodmann area 25	FALSE
1364	-5	15	-10	Limbic Lobe	Anterior Cingulate	Brodmann area 25	FALSE
1365	-5	20	-10	Limbic Lobe	Anterior Cingulate	Brodmann area 32	FALSE
1366	-5	25	-10	Limbic Lobe	Anterior Cingulate	Brodmann area 32	FALSE
1367	-5	30	-10	Limbic Lobe	Anterior Cingulate	Brodmann area 32	FALSE
1368	-5	35	-10	Limbic Lobe	Anterior Cingulate	Brodmann area 32	FALSE
1369	-5	40	-10	Limbic Lobe	Anterior Cingulate	Brodmann area 32	FALSE
1370	-5	45	-10	Frontal Lobe	Medial Frontal Gyrus	Brodmann area 11	FALSE
1371	-5	50	-10	Frontal Lobe	Medial Frontal Gyrus	Brodmann area 11	FALSE
1372	-5	55	-10	Frontal Lobe	Medial Frontal Gyrus	Brodmann area 11	FALSE
1373	-5	60	-10	Frontal Lobe	Medial Frontal Gyrus	Brodmann area 11	FALSE
1374	-5	65	-10	Frontal Lobe	Superior Frontal Gyrus	Brodmann area 11	FALSE
1375	-10	-100	-10	Occipital Lobe	Lingual Gyrus	Brodmann area 18	FALSE
1376	-10	-80	-10	Occipital Lobe	Lingual Gyrus	Brodmann area 18	FALSE
1377	-10	20	-10	Limbic Lobe	Anterior Cingulate	Brodmann area 32	FALSE
1378	-10	25	-10	Frontal Lobe	Medial Frontal Gyrus	Brodmann area 11	FALSE
1379	-10	35	-10	Limbic Lobe	Anterior Cingulate	Brodmann area 32	FALSE
1380	-10	40	-10	Frontal Lobe	Medial Frontal Gyrus	Brodmann area 10	FALSE
1381	-10	55	-10	Frontal Lobe	Medial Frontal Gyrus	Brodmann area 10	FALSE
1382	-10	60	-10	Frontal Lobe	Superior Frontal Gyrus	Brodmann area 10	FALSE
1383	-10	65	-10	Frontal Lobe	Superior Frontal Gyrus	Brodmann area 11	FALSE
1384	-15	-100	-10	Occipital Lobe	Lingual Gyrus	Brodmann area 18	FALSE
1385	-15	-80	-10	Occipital Lobe	Lingual Gyrus	Brodmann area 18	FALSE
1386	-15	-75	-10	Occipital Lobe	Lingual Gyrus	Brodmann area 18	FALSE
1387	-15	-70	-10	Occipital Lobe	Lingual Gyrus	Brodmann area 18	FALSE
1388	-15	-65	-10	Occipital Lobe	Lingual Gyrus	Brodmann area 19	FALSE
1389	-15	-60	-10	Occipital Lobe	*	Brodmann area 19	FALSE
1390	-15	-40	-10	Limbic Lobe	Parahippocampal Gyrus	Brodmann area 30	FALSE
1391	-15	-35	-10	Limbic Lobe	Parahippocampal Gyrus	Brodmann area 30	FALSE
1392	-15	60	-10	Frontal Lobe	Superior Frontal Gyrus	Brodmann area 11	FALSE
1393	-15	65	-10	Frontal Lobe	Superior Frontal Gyrus	Brodmann area 11	FALSE
1394	-20	-100	-10	Occipital Lobe	Lingual Gyrus	Brodmann area 18	FALSE
1395	-20	-80	-10	Occipital Lobe	Lingual Gyrus	Brodmann area 18	FALSE
1396	-20	-75	-10	Occipital Lobe	Lingual Gyrus	Brodmann area 18	FALSE
1397	-20	-70	-10	Occipital Lobe	Lingual Gyrus	Brodmann area 19	FALSE
1398	-20	-55	-10	Limbic Lobe	Parahippocampal Gyrus	Brodmann area 19	FALSE
1399	-20	-50	-10	Limbic Lobe	Parahippocampal Gyrus	Brodmann area 19	FALSE
1400	-20	-45	-10	Limbic Lobe	Parahippocampal Gyrus	Brodmann area 19	FALSE
1401	-20	-40	-10	Limbic Lobe	Parahippocampal Gyrus	Brodmann area 36	FALSE
1402	-20	-35	-10	Limbic Lobe	Parahippocampal Gyrus	Brodmann area 35	FALSE
1403	-20	-30	-10	Limbic Lobe	Parahippocampal Gyrus	Brodmann area 28	FALSE
1404	-20	-25	-10	Limbic Lobe	Parahippocampal Gyrus	Brodmann area 28	FALSE
1405	-20	60	-10	Frontal Lobe	Superior Frontal Gyrus	Brodmann area 11	FALSE
1406	-20	65	-10	Frontal Lobe	Superior Frontal Gyrus	Brodmann area 11	FALSE
1407	-25	-95	-10	Occipital Lobe	Lingual Gyrus	Brodmann area 18	FALSE
1408	-25	-75	-10	Occipital Lobe	Lingual Gyrus	Brodmann area 19	FALSE
1409	-25	-55	-10	Limbic Lobe	Parahippocampal Gyrus	Brodmann area 19	FALSE
1410	-25	-50	-10	Limbic Lobe	Parahippocampal Gyrus	Brodmann area 19	FALSE
1411	-25	-45	-10	Limbic Lobe	Parahippocampal Gyrus	Brodmann area 37	FALSE
1412	-25	-40	-10	Limbic Lobe	Parahippocampal Gyrus	Brodmann area 36	FALSE
1413	-25	-30	-10	Limbic Lobe	Parahippocampal Gyrus	Brodmann area 27	FALSE
1414	-25	-20	-10	Limbic Lobe	Parahippocampal Gyrus	Brodmann area 28	FALSE
1415	-25	25	-10	Frontal Lobe	Inferior Frontal Gyrus	Brodmann area 47	FALSE
1416	-25	30	-10	Frontal Lobe	Inferior Frontal Gyrus	Brodmann area 47	FALSE
1417	-25	35	-10	Frontal Lobe	Inferior Frontal Gyrus	Brodmann area 47	FALSE
1418	-25	40	-10	Frontal Lobe	Middle Frontal Gyrus	Brodmann area 11	FALSE
1419	-25	45	-10	Frontal Lobe	Middle Frontal Gyrus	Brodmann area 11	FALSE
1420	-25	50	-10	Frontal Lobe	Middle Frontal Gyrus	Brodmann area 11	FALSE
1421	-25	55	-10	Frontal Lobe	Middle Frontal Gyrus	Brodmann area 10	FALSE
1422	-25	60	-10	Frontal Lobe	Superior Frontal Gyrus	Brodmann area 11	FALSE
1423	-30	-95	-10	Occipital Lobe	Inferior Occipital Gyrus	Brodmann area 18	FALSE
1424	-30	-50	-10	Limbic Lobe	Parahippocampal Gyrus	Brodmann area 19	FALSE
1425	-30	-45	-10	Limbic Lobe	Parahippocampal Gyrus	Brodmann area 19	FALSE
1426	-30	-40	-10	Limbic Lobe	Parahippocampal Gyrus	Brodmann area 36	FALSE
1427	-30	15	-10	Sub-lobar	Extra-Nuclear	Brodmann area 13	FALSE
1428	-30	20	-10	Frontal Lobe	Extra-Nuclear	Brodmann area 47	FALSE
1429	-30	30	-10	Frontal Lobe	Inferior Frontal Gyrus	Brodmann area 47	FALSE
1430	-30	35	-10	Frontal Lobe	Middle Frontal Gyrus	Brodmann area 11	FALSE
1431	-30	40	-10	Frontal Lobe	Middle Frontal Gyrus	Brodmann area 11	FALSE
1432	-30	45	-10	Frontal Lobe	Middle Frontal Gyrus	Brodmann area 11	FALSE
1433	-30	50	-10	Frontal Lobe	Middle Frontal Gyrus	Brodmann area 11	FALSE
1434	-30	55	-10	Frontal Lobe	Middle Frontal Gyrus	Brodmann area 10	FALSE
1435	-30	60	-10	Frontal Lobe	Superior Frontal Gyrus	Brodmann area 11	FALSE
1436	-35	-85	-10	Occipital Lobe	Inferior Occipital Gyrus	Brodmann area 18	FALSE
1437	-35	-80	-10	Occipital Lobe	Inferior Occipital Gyrus	Brodmann area 19	FALSE
1438	-35	-45	-10	Limbic Lobe	Parahippocampal Gyrus	Brodmann area 19	FALSE
1439	-35	-40	-10	Limbic Lobe	Parahippocampal Gyrus	Brodmann area 37	FALSE
1440	-35	15	-10	Sub-lobar	Extra-Nuclear	Brodmann area 13	FALSE
1441	-35	20	-10	Frontal Lobe	Inferior Frontal Gyrus	Brodmann area 47	FALSE
1442	-35	30	-10	Frontal Lobe	Inferior Frontal Gyrus	Brodmann area 47	FALSE
1443	-35	35	-10	Frontal Lobe	Middle Frontal Gyrus	Brodmann area 11	FALSE
1444	-35	40	-10	Frontal Lobe	Middle Frontal Gyrus	Brodmann area 11	FALSE
1445	-35	55	-10	Frontal Lobe	Middle Frontal Gyrus	Brodmann area 11	FALSE
1446	-35	60	-10	Frontal Lobe	Middle Frontal Gyrus	Brodmann area 10	FALSE
1447	-40	-85	-10	Occipital Lobe	Inferior Occipital Gyrus	Brodmann area 19	FALSE
1448	-40	-80	-10	Occipital Lobe	Inferior Occipital Gyrus	Brodmann area 19	FALSE
1449	-40	-75	-10	Occipital Lobe	Inferior Occipital Gyrus	Brodmann area 19	FALSE
1450	-40	-20	-10	Sub-lobar	Insula	Brodmann area 13	FALSE
1451	-40	-15	-10	Temporal Lobe	Sub-Gyral	Brodmann area 21	FALSE
1452	-40	-10	-10	Temporal Lobe	Sub-Gyral	Brodmann area 21	FALSE
1453	-40	-5	-10	Temporal Lobe	Sub-Gyral	Brodmann area 21	FALSE
1454	-40	5	-10	Sub-lobar	Extra-Nuclear	Brodmann area 13	FALSE
1455	-40	10	-10	Sub-lobar	Extra-Nuclear	Brodmann area 13	FALSE
1456	-40	15	-10	Frontal Lobe	Inferior Frontal Gyrus	Brodmann area 47	FALSE
1457	-40	25	-10	Frontal Lobe	Inferior Frontal Gyrus	Brodmann area 47	FALSE
1458	-40	30	-10	Frontal Lobe	Inferior Frontal Gyrus	Brodmann area 47	FALSE
1459	-40	35	-10	Frontal Lobe	Middle Frontal Gyrus	Brodmann area 11	FALSE
1460	-40	40	-10	Frontal Lobe	Middle Frontal Gyrus	Brodmann area 47	FALSE
1461	-40	50	-10	Frontal Lobe	Middle Frontal Gyrus	Brodmann area 11	FALSE
1462	-40	55	-10	Frontal Lobe	Middle Frontal Gyrus	Brodmann area 11	FALSE
1463	-45	-85	-10	Occipital Lobe	Inferior Occipital Gyrus	Brodmann area 19	FALSE
1464	-45	-80	-10	Occipital Lobe	Inferior Occipital Gyrus	Brodmann area 19	FALSE
1465	-45	-75	-10	Occipital Lobe	Inferior Occipital Gyrus	Brodmann area 19	FALSE
1466	-45	-20	-10	Temporal Lobe	Superior Temporal Gyrus	Brodmann area 22	FALSE
1467	-45	-10	-10	Temporal Lobe	Sub-Gyral	Brodmann area 21	FALSE
1468	-45	-5	-10	Temporal Lobe	Sub-Gyral	Brodmann area 21	FALSE
1469	-45	0	-10	Temporal Lobe	Superior Temporal Gyrus	Brodmann area 13	FALSE
1470	-45	5	-10	Temporal Lobe	Superior Temporal Gyrus	Brodmann area 38	FALSE
1471	-45	10	-10	Temporal Lobe	Superior Temporal Gyrus	Brodmann area 38	FALSE
1472	-45	15	-10	Frontal Lobe	Inferior Frontal Gyrus	Brodmann area 47	FALSE
1473	-45	20	-10	Frontal Lobe	Inferior Frontal Gyrus	Brodmann area 47	FALSE
1474	-45	25	-10	Frontal Lobe	Inferior Frontal Gyrus	Brodmann area 47	FALSE
1475	-45	30	-10	Frontal Lobe	Inferior Frontal Gyrus	Brodmann area 47	FALSE
1476	-45	35	-10	Frontal Lobe	Middle Frontal Gyrus	Brodmann area 11	FALSE
1477	-45	40	-10	Frontal Lobe	Middle Frontal Gyrus	Brodmann area 47	FALSE
1478	-45	45	-10	Frontal Lobe	Middle Frontal Gyrus	Brodmann area 11	FALSE
1479	-45	50	-10	Frontal Lobe	Middle Frontal Gyrus	Brodmann area 11	FALSE
1480	-50	-60	-10	Occipital Lobe	Middle Occipital Gyrus	Brodmann area 19	FALSE
1481	-50	-55	-10	Temporal Lobe	Inferior Temporal Gyrus	Brodmann area 37	FALSE
1482	-50	-50	-10	Temporal Lobe	Sub-Gyral	Brodmann area 37	FALSE
1483	-50	-45	-10	Temporal Lobe	Sub-Gyral	Brodmann area 37	FALSE
1484	-50	-5	-10	Temporal Lobe	Superior Temporal Gyrus	Brodmann area 21	FALSE
1485	-50	0	-10	Temporal Lobe	Superior Temporal Gyrus	Brodmann area 38	FALSE
1486	-50	15	-10	Temporal Lobe	Superior Temporal Gyrus	Brodmann area 38	FALSE
1487	-50	20	-10	Frontal Lobe	Inferior Frontal Gyrus	Brodmann area 47	FALSE
1488	-50	25	-10	Frontal Lobe	Inferior Frontal Gyrus	Brodmann area 47	FALSE
1489	-50	30	-10	Frontal Lobe	Inferior Frontal Gyrus	Brodmann area 47	FALSE
1490	-50	40	-10	Frontal Lobe	Inferior Frontal Gyrus	Brodmann area 47	FALSE
1491	-50	45	-10	Frontal Lobe	Inferior Frontal Gyrus	Brodmann area 47	FALSE
1492	-55	-65	-10	Occipital Lobe	Middle Occipital Gyrus	Brodmann area 19	FALSE
1493	-55	-60	-10	Occipital Lobe	Middle Occipital Gyrus	Brodmann area 19	FALSE
1494	-55	-55	-10	Temporal Lobe	Middle Temporal Gyrus	Brodmann area 37	FALSE
1495	-55	-5	-10	Temporal Lobe	Superior Temporal Gyrus	Brodmann area 21	FALSE
1496	-55	0	-10	Temporal Lobe	Superior Temporal Gyrus	Brodmann area 38	FALSE
1497	-55	5	-10	Temporal Lobe	Superior Temporal Gyrus	Brodmann area 38	FALSE
1498	-55	15	-10	Temporal Lobe	Superior Temporal Gyrus	Brodmann area 38	FALSE
1499	-60	-60	-10	Temporal Lobe	Inferior Temporal Gyrus	Brodmann area 37	FALSE
1500	-60	-55	-10	Temporal Lobe	Inferior Temporal Gyrus	Brodmann area 37	FALSE
1501	-60	-50	-10	Temporal Lobe	Middle Temporal Gyrus	Brodmann area 37	FALSE
1502	-60	-30	-10	Temporal Lobe	Middle Temporal Gyrus	Brodmann area 21	FALSE
1503	-60	-25	-10	Temporal Lobe	Middle Temporal Gyrus	Brodmann area 21	FALSE
1504	-60	-20	-10	Temporal Lobe	Middle Temporal Gyrus	Brodmann area 21	FALSE
1505	-60	-15	-10	Temporal Lobe	Middle Temporal Gyrus	Brodmann area 21	FALSE
1506	-60	0	-10	Temporal Lobe	Middle Temporal Gyrus	Brodmann area 21	FALSE
1507	-60	5	-10	Temporal Lobe	Middle Temporal Gyrus	Brodmann area 21	FALSE
1508	-65	-50	-10	Temporal Lobe	Middle Temporal Gyrus	Brodmann area 21	FALSE
1509	-65	-45	-10	Temporal Lobe	Middle Temporal Gyrus	Brodmann area 21	FALSE
1510	-65	-40	-10	Temporal Lobe	Middle Temporal Gyrus	Brodmann area 21	FALSE
1511	-65	-35	-10	Temporal Lobe	Middle Temporal Gyrus	Brodmann area 21	FALSE
1512	-65	-30	-10	Temporal Lobe	Middle Temporal Gyrus	Brodmann area 21	FALSE
1513	-65	-25	-10	Temporal Lobe	Middle Temporal Gyrus	Brodmann area 21	FALSE
1514	-65	-20	-10	Temporal Lobe	Middle Temporal Gyrus	Brodmann area 21	FALSE
1515	-65	-15	-10	Temporal Lobe	Middle Temporal Gyrus	Brodmann area 21	FALSE
1516	-65	-10	-10	Temporal Lobe	Middle Temporal Gyrus	Brodmann area 21	FALSE
1517	-70	-35	-10	Temporal Lobe	Middle Temporal Gyrus	Brodmann area 21	FALSE
1518	-70	-30	-10	Temporal Lobe	Middle Temporal Gyrus	Brodmann area 21	FALSE
1519	-70	-25	-10	Temporal Lobe	Middle Temporal Gyrus	Brodmann area 21	FALSE
1520	-70	-20	-10	Temporal Lobe	Middle Temporal Gyrus	Brodmann area 21	FALSE
1521	65	-50	-5	Temporal Lobe	Middle Temporal Gyrus	Brodmann area 21	FALSE
1522	65	-45	-5	Temporal Lobe	Middle Temporal Gyrus	Brodmann area 21	FALSE
1523	65	-40	-5	Temporal Lobe	Middle Temporal Gyrus	Brodmann area 21	FALSE
1524	65	-35	-5	Temporal Lobe	Middle Temporal Gyrus	Brodmann area 21	FALSE
1525	65	-30	-5	Temporal Lobe	Middle Temporal Gyrus	Brodmann area 21	FALSE
1526	65	-25	-5	Temporal Lobe	Middle Temporal Gyrus	Brodmann area 21	FALSE
1527	65	-20	-5	Temporal Lobe	Middle Temporal Gyrus	Brodmann area 21	FALSE
1528	65	-15	-5	Temporal Lobe	Middle Temporal Gyrus	Brodmann area 21	FALSE
1529	60	-60	-5	Temporal Lobe	Middle Temporal Gyrus	Brodmann area 37	FALSE
1530	60	-55	-5	Temporal Lobe	Middle Temporal Gyrus	Brodmann area 37	FALSE
1531	60	-50	-5	Temporal Lobe	Middle Temporal Gyrus	Brodmann area 21	FALSE
1532	60	-30	-5	Temporal Lobe	Middle Temporal Gyrus	Brodmann area 21	FALSE
1533	60	-25	-5	Temporal Lobe	Middle Temporal Gyrus	Brodmann area 21	FALSE
1534	60	-20	-5	Temporal Lobe	Middle Temporal Gyrus	Brodmann area 21	FALSE
1535	60	-5	-5	Temporal Lobe	Middle Temporal Gyrus	Brodmann area 21	FALSE
1536	60	0	-5	Temporal Lobe	Middle Temporal Gyrus	Brodmann area 21	FALSE
1537	55	-70	-5	Temporal Lobe	Inferior Temporal Gyrus	Brodmann area 19	FALSE
1538	55	-65	-5	Temporal Lobe	Middle Temporal Gyrus	Brodmann area 37	FALSE
1539	55	-60	-5	Temporal Lobe	Middle Temporal Gyrus	Brodmann area 37	FALSE
1540	55	-30	-5	Temporal Lobe	Middle Temporal Gyrus	Brodmann area 21	FALSE
1541	55	-25	-5	Temporal Lobe	Superior Temporal Gyrus	Brodmann area 21	FALSE
1542	55	-15	-5	Temporal Lobe	Superior Temporal Gyrus	Brodmann area 21	FALSE
1543	55	-10	-5	Temporal Lobe	Middle Temporal Gyrus	Brodmann area 22	FALSE
1544	55	-5	-5	Temporal Lobe	Superior Temporal Gyrus	Brodmann area 22	FALSE
1545	55	0	-5	Temporal Lobe	Superior Temporal Gyrus	Brodmann area 22	FALSE
1546	55	10	-5	Temporal Lobe	Superior Temporal Gyrus	Brodmann area 22	FALSE
1547	55	30	-5	Frontal Lobe	Inferior Frontal Gyrus	Brodmann area 47	FALSE
1548	50	-75	-5	Temporal Lobe	Inferior Temporal Gyrus	Brodmann area 19	FALSE
1549	50	-70	-5	Occipital Lobe	Inferior Temporal Gyrus	Brodmann area 37	FALSE
1550	50	-65	-5	Temporal Lobe	Inferior Temporal Gyrus	Brodmann area 19	FALSE
1551	50	-60	-5	Temporal Lobe	Inferior Temporal Gyrus	Brodmann area 19	FALSE
1552	50	-30	-5	Temporal Lobe	Middle Temporal Gyrus	Brodmann area 21	FALSE
1553	50	-25	-5	Temporal Lobe	Superior Temporal Gyrus	Brodmann area 21	FALSE
1554	50	5	-5	Temporal Lobe	Superior Temporal Gyrus	Brodmann area 22	FALSE
1555	50	10	-5	Temporal Lobe	Superior Temporal Gyrus	Brodmann area 22	FALSE
1556	50	15	-5	Temporal Lobe	Superior Temporal Gyrus	Brodmann area 22	FALSE
1557	50	20	-5	Frontal Lobe	Inferior Frontal Gyrus	Brodmann area 47	FALSE
1558	50	35	-5	Frontal Lobe	Inferior Frontal Gyrus	Brodmann area 47	FALSE
1559	50	40	-5	Frontal Lobe	Middle Frontal Gyrus	Brodmann area 47	FALSE
1560	45	-85	-5	Occipital Lobe	Middle Occipital Gyrus	Brodmann area 19	FALSE
1561	45	-70	-5	Occipital Lobe	Inferior Temporal Gyrus	Brodmann area 37	FALSE
1562	45	-65	-5	Occipital Lobe	Middle Temporal Gyrus	Brodmann area 37	FALSE
1563	45	-60	-5	Temporal Lobe	Middle Temporal Gyrus	Brodmann area 37	FALSE
1564	45	-25	-5	Temporal Lobe	Superior Temporal Gyrus	Brodmann area 22	FALSE
1565	45	-20	-5	Temporal Lobe	Superior Temporal Gyrus	Brodmann area 22	FALSE
1566	45	-15	-5	Temporal Lobe	Superior Temporal Gyrus	Brodmann area 22	FALSE
1567	45	-10	-5	Temporal Lobe	Superior Temporal Gyrus	Brodmann area 22	FALSE
1568	45	-5	-5	Temporal Lobe	Superior Temporal Gyrus	Brodmann area 22	FALSE
1569	45	0	-5	Temporal Lobe	Superior Temporal Gyrus	Brodmann area 22	FALSE
1570	45	5	-5	Temporal Lobe	Superior Temporal Gyrus	Brodmann area 22	FALSE
1571	45	10	-5	Sub-lobar	Insula	Brodmann area 13	FALSE
1572	45	15	-5	Frontal Lobe	Inferior Frontal Gyrus	Brodmann area 47	FALSE
1573	45	40	-5	Frontal Lobe	Middle Frontal Gyrus	Brodmann area 47	FALSE
1574	45	50	-5	Frontal Lobe	Middle Frontal Gyrus	Brodmann area 10	FALSE
1575	40	-90	-5	Occipital Lobe	Inferior Occipital Gyrus	Brodmann area 18	FALSE
1576	40	-85	-5	Occipital Lobe	Inferior Occipital Gyrus	Brodmann area 18	FALSE
1577	40	-25	-5	Sub-lobar	Insula	Brodmann area 13	FALSE
1578	40	-20	-5	Sub-lobar	Insula	Brodmann area 13	FALSE
1579	40	-15	-5	Sub-lobar	Insula	Brodmann area 13	FALSE
1580	40	-10	-5	Sub-lobar	Insula	Brodmann area 13	FALSE
1581	40	-5	-5	Sub-lobar	Insula	Brodmann area 13	FALSE
1582	40	0	-5	Sub-lobar	Insula	Brodmann area 13	FALSE
1583	40	5	-5	Sub-lobar	Insula	Brodmann area 13	FALSE
1584	40	10	-5	Sub-lobar	Insula	Brodmann area 13	FALSE
1585	40	15	-5	Frontal Lobe	Inferior Frontal Gyrus	Brodmann area 47	FALSE
1586	40	40	-5	Frontal Lobe	Middle Frontal Gyrus	Brodmann area 47	FALSE
1587	40	55	-5	Frontal Lobe	Middle Frontal Gyrus	Brodmann area 10	FALSE
1588	35	-90	-5	Occipital Lobe	Middle Occipital Gyrus	Brodmann area 18	FALSE
1589	35	-85	-5	Occipital Lobe	Middle Occipital Gyrus	Brodmann area 18	FALSE
1590	35	-45	-5	Limbic Lobe	Parahippocampal Gyrus	Brodmann area 19	FALSE
1591	35	15	-5	Sub-lobar	Insula	Brodmann area 13	FALSE
1592	35	20	-5	Frontal Lobe	Inferior Frontal Gyrus	Brodmann area 47	FALSE
1593	35	30	-5	Frontal Lobe	Inferior Frontal Gyrus	Brodmann area 47	FALSE
1594	35	55	-5	Frontal Lobe	Middle Frontal Gyrus	Brodmann area 10	FALSE
1595	35	60	-5	Frontal Lobe	Middle Frontal Gyrus	Brodmann area 10	FALSE
1596	30	-95	-5	Occipital Lobe	Middle Occipital Gyrus	Brodmann area 18	FALSE
1597	30	-85	-5	Occipital Lobe	Middle Occipital Gyrus	Brodmann area 18	FALSE
1598	30	-50	-5	Limbic Lobe	Parahippocampal Gyrus	Brodmann area 19	FALSE
1599	30	-45	-5	Limbic Lobe	Parahippocampal Gyrus	Brodmann area 19	FALSE
1600	30	15	-5	Sub-lobar	Insula	Brodmann area 13	FALSE
1601	30	20	-5	Frontal Lobe	Inferior Frontal Gyrus	Brodmann area 47	FALSE
1602	30	30	-5	Frontal Lobe	Inferior Frontal Gyrus	Brodmann area 47	FALSE
1603	30	40	-5	Frontal Lobe	Middle Frontal Gyrus	Brodmann area 11	FALSE
1604	30	50	-5	Frontal Lobe	Middle Frontal Gyrus	Brodmann area 10	FALSE
1605	30	55	-5	Frontal Lobe	Middle Frontal Gyrus	Brodmann area 10	FALSE
1606	30	60	-5	Frontal Lobe	Superior Frontal Gyrus	Brodmann area 10	FALSE
1607	25	-95	-5	Occipital Lobe	Cuneus	Brodmann area 18	FALSE
1608	25	-70	-5	Occipital Lobe	Lingual Gyrus	Brodmann area 19	FALSE
1609	25	-65	-5	Occipital Lobe	Lingual Gyrus	Brodmann area 19	FALSE
1610	25	-55	-5	Limbic Lobe	Parahippocampal Gyrus	Brodmann area 19	FALSE
1611	25	-50	-5	Limbic Lobe	Parahippocampal Gyrus	Brodmann area 19	FALSE
1612	25	-30	-5	Limbic Lobe	Parahippocampal Gyrus	Brodmann area 27	FALSE
1613	25	30	-5	Frontal Lobe	Inferior Frontal Gyrus	Brodmann area 47	FALSE
1614	25	35	-5	Frontal Lobe	Inferior Frontal Gyrus	Brodmann area 47	FALSE
1615	25	40	-5	Frontal Lobe	Middle Frontal Gyrus	Brodmann area 11	FALSE
1616	25	45	-5	Frontal Lobe	Middle Frontal Gyrus	Brodmann area 11	FALSE
1617	25	50	-5	Frontal Lobe	Middle Frontal Gyrus	Brodmann area 10	FALSE
1618	25	55	-5	Frontal Lobe	Middle Frontal Gyrus	Brodmann area 10	FALSE
1619	25	60	-5	Frontal Lobe	Superior Frontal Gyrus	Brodmann area 10	FALSE
1620	25	65	-5	Frontal Lobe	Superior Frontal Gyrus	Brodmann area 10	FALSE
1621	20	-95	-5	Occipital Lobe	Lingual Gyrus	Brodmann area 17	FALSE
1622	20	-70	-5	Occipital Lobe	Lingual Gyrus	Brodmann area 19	FALSE
1623	20	-65	-5	Occipital Lobe	Lingual Gyrus	Brodmann area 19	FALSE
1624	20	-55	-5	Limbic Lobe	Parahippocampal Gyrus	Brodmann area 19	FALSE
1625	20	-50	-5	Limbic Lobe	Parahippocampal Gyrus	Brodmann area 19	FALSE
1626	20	-45	-5	Limbic Lobe	Parahippocampal Gyrus	Brodmann area 19	FALSE
1627	20	-35	-5	Limbic Lobe	Parahippocampal Gyrus	Brodmann area 27	FALSE
1628	20	-30	-5	Limbic Lobe	Parahippocampal Gyrus	Brodmann area 27	FALSE
1629	20	30	-5	Frontal Lobe	Inferior Frontal Gyrus	Brodmann area 47	FALSE
1630	20	55	-5	Frontal Lobe	Middle Frontal Gyrus	Brodmann area 10	FALSE
1631	20	65	-5	Frontal Lobe	Superior Frontal Gyrus	Brodmann area 10	FALSE
1632	15	-95	-5	Occipital Lobe	Lingual Gyrus	Brodmann area 17	FALSE
1633	15	-75	-5	Occipital Lobe	Lingual Gyrus	Brodmann area 18	FALSE
1634	15	-70	-5	Occipital Lobe	Lingual Gyrus	Brodmann area 18	FALSE
1635	15	-65	-5	Occipital Lobe	Lingual Gyrus	Brodmann area 18	FALSE
1636	15	-60	-5	Occipital Lobe	Lingual Gyrus	Brodmann area 19	FALSE
1637	15	-55	-5	Occipital Lobe	Lingual Gyrus	Brodmann area 19	FALSE
1638	15	-50	-5	Occipital Lobe	Lingual Gyrus	Brodmann area 19	FALSE
1639	15	-45	-5	Occipital Lobe	Lingual Gyrus	Brodmann area 19	FALSE
1640	15	-40	-5	Limbic Lobe	Parahippocampal Gyrus	Brodmann area 30	FALSE
1641	15	-35	-5	Limbic Lobe	Parahippocampal Gyrus	Brodmann area 27	FALSE
1642	15	45	-5	Limbic Lobe	Anterior Cingulate	Brodmann area 32	FALSE
1643	15	50	-5	Frontal Lobe	Medial Frontal Gyrus	Brodmann area 10	FALSE
1644	15	65	-5	Frontal Lobe	Medial Frontal Gyrus	Brodmann area 10	FALSE
1645	10	-100	-5	Occipital Lobe	Cuneus	Brodmann area 17	FALSE
1646	10	-95	-5	Occipital Lobe	Lingual Gyrus	Brodmann area 17	FALSE
1647	10	-80	-5	Occipital Lobe	Lingual Gyrus	Brodmann area 18	FALSE
1648	10	-75	-5	Occipital Lobe	Lingual Gyrus	Brodmann area 18	FALSE
1649	10	-70	-5	Occipital Lobe	Lingual Gyrus	Brodmann area 18	FALSE
1650	10	-65	-5	Occipital Lobe	Lingual Gyrus	Brodmann area 19	FALSE
1651	10	-60	-5	Occipital Lobe	Lingual Gyrus	Brodmann area 19	FALSE
1652	10	-55	-5	Occipital Lobe	Lingual Gyrus	Brodmann area 19	FALSE
1653	10	-45	-5	Limbic Lobe	Parahippocampal Gyrus	Brodmann area 30	FALSE
1654	10	-40	-5	Limbic Lobe	Parahippocampal Gyrus	Brodmann area 30	FALSE
1655	10	35	-5	Limbic Lobe	Anterior Cingulate	Brodmann area 32	FALSE
1656	10	40	-5	Frontal Lobe	Medial Frontal Gyrus	Brodmann area 10	FALSE
1657	10	45	-5	Limbic Lobe	Anterior Cingulate	Brodmann area 32	FALSE
1658	10	50	-5	Frontal Lobe	Medial Frontal Gyrus	Brodmann area 10	FALSE
1659	10	55	-5	Frontal Lobe	Medial Frontal Gyrus	Brodmann area 10	FALSE
1660	10	60	-5	Frontal Lobe	Superior Frontal Gyrus	Brodmann area 10	FALSE
1661	10	65	-5	Frontal Lobe	Superior Frontal Gyrus	Brodmann area 10	FALSE
1662	5	-100	-5	Occipital Lobe	Cuneus	Brodmann area 17	FALSE
1663	5	-95	-5	Occipital Lobe	Lingual Gyrus	Brodmann area 17	FALSE
1664	5	-85	-5	Occipital Lobe	Lingual Gyrus	Brodmann area 18	FALSE
1665	5	-70	-5	Occipital Lobe	Lingual Gyrus	Brodmann area 18	FALSE
1666	5	20	-5	Limbic Lobe	Anterior Cingulate	Brodmann area 25	FALSE
1667	5	25	-5	Limbic Lobe	Anterior Cingulate	Brodmann area 24	FALSE
1668	5	30	-5	Limbic Lobe	Anterior Cingulate	Brodmann area 24	FALSE
1669	5	35	-5	Limbic Lobe	Anterior Cingulate	Brodmann area 32	FALSE
1670	5	40	-5	Limbic Lobe	Anterior Cingulate	Brodmann area 32	FALSE
1671	5	45	-5	Limbic Lobe	Anterior Cingulate	Brodmann area 32	FALSE
1672	5	50	-5	Frontal Lobe	Medial Frontal Gyrus	Brodmann area 10	FALSE
1673	5	55	-5	Frontal Lobe	Medial Frontal Gyrus	Brodmann area 10	FALSE
1674	5	60	-5	Frontal Lobe	Superior Frontal Gyrus	Brodmann area 10	FALSE
1675	5	65	-5	Frontal Lobe	Superior Frontal Gyrus	Brodmann area 10	FALSE
1676	0	-100	-5	Occipital Lobe	Cuneus	Brodmann area 17	FALSE
1677	0	-95	-5	Occipital Lobe	Lingual Gyrus	Brodmann area 18	FALSE
1678	0	-90	-5	Occipital Lobe	Lingual Gyrus	Brodmann area 18	FALSE
1679	0	-85	-5	Occipital Lobe	Lingual Gyrus	Brodmann area 18	FALSE
1680	0	0	-5	Limbic Lobe	Anterior Cingulate	Brodmann area 25	FALSE
1681	0	5	-5	Limbic Lobe	Anterior Cingulate	Brodmann area 25	FALSE
1682	0	10	-5	Limbic Lobe	Anterior Cingulate	Brodmann area 25	FALSE
1683	-5	-100	-5	Occipital Lobe	Cuneus	Brodmann area 17	FALSE
1684	-5	-95	-5	Occipital Lobe	Lingual Gyrus	Brodmann area 17	FALSE
1685	-5	-90	-5	Occipital Lobe	Lingual Gyrus	Brodmann area 18	FALSE
1686	-5	-85	-5	Occipital Lobe	Lingual Gyrus	Brodmann area 18	FALSE
1687	-5	-70	-5	Occipital Lobe	Lingual Gyrus	Brodmann area 18	FALSE
1688	-5	5	-5	Limbic Lobe	Anterior Cingulate	Brodmann area 25	FALSE
1689	-5	20	-5	Limbic Lobe	Anterior Cingulate	Brodmann area 25	FALSE
1690	-5	25	-5	Limbic Lobe	Anterior Cingulate	Brodmann area 24	FALSE
1691	-5	30	-5	Limbic Lobe	Anterior Cingulate	Brodmann area 24	FALSE
1692	-5	35	-5	Limbic Lobe	Anterior Cingulate	Brodmann area 32	FALSE
1693	-5	40	-5	Limbic Lobe	Anterior Cingulate	Brodmann area 32	FALSE
1694	-5	45	-5	Limbic Lobe	Anterior Cingulate	Brodmann area 32	FALSE
1695	-5	50	-5	Frontal Lobe	Medial Frontal Gyrus	Brodmann area 10	FALSE
1696	-5	55	-5	Frontal Lobe	Medial Frontal Gyrus	Brodmann area 10	FALSE
1697	-5	60	-5	Frontal Lobe	Superior Frontal Gyrus	Brodmann area 10	FALSE
1698	-5	65	-5	Frontal Lobe	Medial Frontal Gyrus	Brodmann area 10	FALSE
1699	-10	-100	-5	Occipital Lobe	Cuneus	Brodmann area 17	FALSE
1700	-10	-95	-5	Occipital Lobe	Lingual Gyrus	Brodmann area 17	FALSE
1701	-10	-80	-5	Occipital Lobe	Lingual Gyrus	Brodmann area 18	FALSE
1702	-10	-75	-5	Occipital Lobe	Lingual Gyrus	Brodmann area 18	FALSE
1703	-10	-70	-5	Occipital Lobe	Lingual Gyrus	Brodmann area 18	FALSE
1704	-10	-65	-5	Occipital Lobe	Lingual Gyrus	Brodmann area 19	FALSE
1705	-10	-60	-5	Occipital Lobe	Lingual Gyrus	Brodmann area 19	FALSE
1706	-10	-40	-5	Limbic Lobe	Parahippocampal Gyrus	Brodmann area 30	FALSE
1707	-10	-35	-5	Limbic Lobe	Parahippocampal Gyrus	Brodmann area 27	FALSE
1708	-10	35	-5	Limbic Lobe	Anterior Cingulate	Brodmann area 32	FALSE
1709	-10	40	-5	Frontal Lobe	Medial Frontal Gyrus	Brodmann area 10	FALSE
1710	-10	45	-5	Limbic Lobe	Anterior Cingulate	Brodmann area 32	FALSE
1711	-10	50	-5	Frontal Lobe	Medial Frontal Gyrus	Brodmann area 10	FALSE
1712	-10	55	-5	Frontal Lobe	Medial Frontal Gyrus	Brodmann area 10	FALSE
1713	-10	60	-5	Frontal Lobe	Superior Frontal Gyrus	Brodmann area 10	FALSE
1714	-10	65	-5	Frontal Lobe	Superior Frontal Gyrus	Brodmann area 10	FALSE
1715	-15	-95	-5	Occipital Lobe	Lingual Gyrus	Brodmann area 17	FALSE
1716	-15	-75	-5	Occipital Lobe	Lingual Gyrus	Brodmann area 18	FALSE
1717	-15	-70	-5	Occipital Lobe	Lingual Gyrus	Brodmann area 18	FALSE
1718	-15	-65	-5	Occipital Lobe	Lingual Gyrus	Brodmann area 18	FALSE
1719	-15	-60	-5	Occipital Lobe	Lingual Gyrus	Brodmann area 19	FALSE
1720	-15	-55	-5	Occipital Lobe	Lingual Gyrus	Brodmann area 19	FALSE
1721	-15	-50	-5	Occipital Lobe	Lingual Gyrus	Brodmann area 19	FALSE
1722	-15	-45	-5	Occipital Lobe	Lingual Gyrus	Brodmann area 19	FALSE
1723	-15	-40	-5	Limbic Lobe	Parahippocampal Gyrus	Brodmann area 30	FALSE
1724	-15	-35	-5	Limbic Lobe	Parahippocampal Gyrus	Brodmann area 27	FALSE
1725	-15	45	-5	Limbic Lobe	Anterior Cingulate	Brodmann area 32	FALSE
1726	-15	50	-5	Frontal Lobe	Medial Frontal Gyrus	Brodmann area 10	FALSE
1727	-15	65	-5	Frontal Lobe	Medial Frontal Gyrus	Brodmann area 10	FALSE
1728	-20	-95	-5	Occipital Lobe	Lingual Gyrus	Brodmann area 17	FALSE
1729	-20	-70	-5	Occipital Lobe	Lingual Gyrus	Brodmann area 19	FALSE
1730	-20	-65	-5	Occipital Lobe	Lingual Gyrus	Brodmann area 19	FALSE
1731	-20	-60	-5	Occipital Lobe	Lingual Gyrus	Brodmann area 19	FALSE
1732	-20	-55	-5	Limbic Lobe	Parahippocampal Gyrus	Brodmann area 19	FALSE
1733	-20	-50	-5	Limbic Lobe	Parahippocampal Gyrus	Brodmann area 19	FALSE
1734	-20	-45	-5	Limbic Lobe	Parahippocampal Gyrus	Brodmann area 19	FALSE
1735	-20	-35	-5	Limbic Lobe	Parahippocampal Gyrus	Brodmann area 27	FALSE
1736	-20	-30	-5	Limbic Lobe	Parahippocampal Gyrus	Brodmann area 27	FALSE
1737	-20	45	-5	Frontal Lobe	Medial Frontal Gyrus	Brodmann area 10	FALSE
1738	-20	65	-5	Frontal Lobe	Superior Frontal Gyrus	Brodmann area 10	FALSE
1739	-25	-95	-5	Occipital Lobe	Cuneus	Brodmann area 18	FALSE
1740	-25	-70	-5	Occipital Lobe	Lingual Gyrus	Brodmann area 19	FALSE
1741	-25	-65	-5	Occipital Lobe	Lingual Gyrus	Brodmann area 19	FALSE
1742	-25	-55	-5	Limbic Lobe	Parahippocampal Gyrus	Brodmann area 19	FALSE
1743	-25	-50	-5	Limbic Lobe	Parahippocampal Gyrus	Brodmann area 19	FALSE
1744	-25	-35	-5	Limbic Lobe	Parahippocampal Gyrus	Brodmann area 27	FALSE
1745	-25	-30	-5	Limbic Lobe	Parahippocampal Gyrus	Brodmann area 27	FALSE
1746	-25	30	-5	Frontal Lobe	Inferior Frontal Gyrus	Brodmann area 47	FALSE
1747	-25	35	-5	Frontal Lobe	Inferior Frontal Gyrus	Brodmann area 47	FALSE
1748	-25	40	-5	Frontal Lobe	Middle Frontal Gyrus	Brodmann area 11	FALSE
1749	-25	45	-5	Frontal Lobe	Middle Frontal Gyrus	Brodmann area 11	FALSE
1750	-25	50	-5	Frontal Lobe	Superior Frontal Gyrus	Brodmann area 10	FALSE
1751	-25	55	-5	Frontal Lobe	Middle Frontal Gyrus	Brodmann area 10	FALSE
1752	-25	60	-5	Frontal Lobe	Superior Frontal Gyrus	Brodmann area 10	FALSE
1753	-25	65	-5	Frontal Lobe	Superior Frontal Gyrus	Brodmann area 10	FALSE
1754	-30	-95	-5	Occipital Lobe	Middle Occipital Gyrus	Brodmann area 18	FALSE
1755	-30	-85	-5	Occipital Lobe	Middle Occipital Gyrus	Brodmann area 18	FALSE
1756	-30	-50	-5	Limbic Lobe	Parahippocampal Gyrus	Brodmann area 19	FALSE
1757	-30	-45	-5	Limbic Lobe	Parahippocampal Gyrus	Brodmann area 19	FALSE
1758	-30	20	-5	Sub-lobar	Insula	Brodmann area 47	FALSE
1759	-30	30	-5	Frontal Lobe	Inferior Frontal Gyrus	Brodmann area 47	FALSE
1760	-30	40	-5	Frontal Lobe	Middle Frontal Gyrus	Brodmann area 11	FALSE
1761	-30	50	-5	Frontal Lobe	Middle Frontal Gyrus	Brodmann area 10	FALSE
1762	-30	55	-5	Frontal Lobe	Middle Frontal Gyrus	Brodmann area 10	FALSE
1763	-30	60	-5	Frontal Lobe	Superior Frontal Gyrus	Brodmann area 10	FALSE
1764	-35	-90	-5	Occipital Lobe	Middle Occipital Gyrus	Brodmann area 18	FALSE
1765	-35	-85	-5	Occipital Lobe	Middle Occipital Gyrus	Brodmann area 18	FALSE
1766	-35	-45	-5	Limbic Lobe	Parahippocampal Gyrus	Brodmann area 19	FALSE
1767	-35	15	-5	Sub-lobar	Insula	Brodmann area 13	FALSE
1768	-35	20	-5	Frontal Lobe	Inferior Frontal Gyrus	Brodmann area 47	FALSE
1769	-35	30	-5	Frontal Lobe	Inferior Frontal Gyrus	Brodmann area 47	FALSE
1770	-35	55	-5	Frontal Lobe	Middle Frontal Gyrus	Brodmann area 10	FALSE
1771	-35	60	-5	Frontal Lobe	Middle Frontal Gyrus	Brodmann area 10	FALSE
1772	-40	-25	-5	Sub-lobar	Insula	Brodmann area 13	FALSE
1773	-40	-20	-5	Sub-lobar	Insula	Brodmann area 13	FALSE
1774	-40	-15	-5	Sub-lobar	Insula	Brodmann area 13	FALSE
1775	-40	-5	-5	Sub-lobar	Insula	Brodmann area 13	FALSE
1776	-40	0	-5	Sub-lobar	Insula	Brodmann area 13	FALSE
1777	-40	5	-5	Sub-lobar	Insula	Brodmann area 13	FALSE
1778	-40	10	-5	Sub-lobar	Insula	Brodmann area 13	FALSE
1779	-40	15	-5	Sub-lobar	Insula	Brodmann area 47	FALSE
1780	-40	30	-5	Frontal Lobe	Inferior Frontal Gyrus	Brodmann area 47	FALSE
1781	-40	40	-5	Frontal Lobe	Middle Frontal Gyrus	Brodmann area 47	FALSE
1782	-40	55	-5	Frontal Lobe	Middle Frontal Gyrus	Brodmann area 10	FALSE
1783	-45	-85	-5	Occipital Lobe	Middle Occipital Gyrus	Brodmann area 19	FALSE
1784	-45	-70	-5	Occipital Lobe	Inferior Temporal Gyrus	Brodmann area 37	FALSE
1785	-45	-65	-5	Occipital Lobe	Middle Temporal Gyrus	Brodmann area 37	FALSE
1786	-45	-60	-5	Temporal Lobe	Middle Temporal Gyrus	Brodmann area 37	FALSE
1787	-45	-25	-5	Temporal Lobe	Superior Temporal Gyrus	Brodmann area 22	FALSE
1788	-45	-20	-5	Temporal Lobe	Superior Temporal Gyrus	Brodmann area 22	FALSE
1789	-45	-15	-5	Temporal Lobe	Superior Temporal Gyrus	Brodmann area 22	FALSE
1790	-45	-10	-5	Sub-lobar	Insula	Brodmann area 22	FALSE
1791	-45	-5	-5	Sub-lobar	Insula	Brodmann area 22	FALSE
1792	-45	0	-5	Temporal Lobe	Superior Temporal Gyrus	Brodmann area 22	FALSE
1793	-45	5	-5	Sub-lobar	Insula	Brodmann area 13	FALSE
1794	-45	10	-5	Sub-lobar	Insula	Brodmann area 13	FALSE
1795	-45	15	-5	Frontal Lobe	Inferior Frontal Gyrus	Brodmann area 47	FALSE
1796	-45	30	-5	Frontal Lobe	Inferior Frontal Gyrus	Brodmann area 47	FALSE
1797	-45	40	-5	Frontal Lobe	Middle Frontal Gyrus	Brodmann area 47	FALSE
1798	-45	50	-5	Frontal Lobe	Middle Frontal Gyrus	Brodmann area 10	FALSE
1799	-45	55	-5	Frontal Lobe	Middle Frontal Gyrus	Brodmann area 10	FALSE
1800	-50	-80	-5	Occipital Lobe	Inferior Occipital Gyrus	Brodmann area 18	FALSE
1801	-50	-75	-5	Temporal Lobe	Inferior Temporal Gyrus	Brodmann area 19	FALSE
1802	-50	-70	-5	Occipital Lobe	Inferior Temporal Gyrus	Brodmann area 37	FALSE
1803	-50	-65	-5	Temporal Lobe	Inferior Temporal Gyrus	Brodmann area 19	FALSE
1804	-50	-60	-5	Temporal Lobe	Inferior Temporal Gyrus	Brodmann area 19	FALSE
1805	-50	-30	-5	Temporal Lobe	Middle Temporal Gyrus	Brodmann area 21	FALSE
1806	-50	-25	-5	Temporal Lobe	Superior Temporal Gyrus	Brodmann area 21	FALSE
1807	-50	-15	-5	Temporal Lobe	Superior Temporal Gyrus	Brodmann area 22	FALSE
1808	-50	5	-5	Temporal Lobe	Superior Temporal Gyrus	Brodmann area 22	FALSE
1809	-50	10	-5	Temporal Lobe	Superior Temporal Gyrus	Brodmann area 22	FALSE
1810	-50	15	-5	Temporal Lobe	Superior Temporal Gyrus	Brodmann area 22	FALSE
1811	-50	20	-5	Frontal Lobe	Inferior Frontal Gyrus	Brodmann area 47	FALSE
1812	-50	35	-5	Frontal Lobe	Inferior Frontal Gyrus	Brodmann area 47	FALSE
1813	-50	40	-5	Frontal Lobe	Middle Frontal Gyrus	Brodmann area 47	FALSE
1814	-55	-65	-5	Temporal Lobe	Inferior Temporal Gyrus	Brodmann area 19	FALSE
1815	-55	-60	-5	Temporal Lobe	Middle Temporal Gyrus	Brodmann area 37	FALSE
1816	-55	-30	-5	Temporal Lobe	Middle Temporal Gyrus	Brodmann area 21	FALSE
1817	-55	-25	-5	Temporal Lobe	Superior Temporal Gyrus	Brodmann area 21	FALSE
1818	-55	-15	-5	Temporal Lobe	Superior Temporal Gyrus	Brodmann area 22	FALSE
1819	-55	-10	-5	Temporal Lobe	Superior Temporal Gyrus	Brodmann area 22	FALSE
1820	-55	-5	-5	Temporal Lobe	Superior Temporal Gyrus	Brodmann area 22	FALSE
1821	-55	0	-5	Temporal Lobe	Superior Temporal Gyrus	Brodmann area 22	FALSE
1822	-55	10	-5	Temporal Lobe	Superior Temporal Gyrus	Brodmann area 22	FALSE
1823	-55	15	-5	Temporal Lobe	Superior Temporal Gyrus	Brodmann area 22	FALSE
1824	-55	20	-5	Frontal Lobe	Inferior Frontal Gyrus	Brodmann area 47	FALSE
1825	-60	-60	-5	Temporal Lobe	Middle Temporal Gyrus	Brodmann area 37	FALSE
1826	-60	-55	-5	Temporal Lobe	Middle Temporal Gyrus	Brodmann area 37	FALSE
1827	-60	-50	-5	Temporal Lobe	Middle Temporal Gyrus	Brodmann area 21	FALSE
1828	-60	-30	-5	Temporal Lobe	Middle Temporal Gyrus	Brodmann area 21	FALSE
1829	-60	-25	-5	Temporal Lobe	Middle Temporal Gyrus	Brodmann area 21	FALSE
1830	-60	-20	-5	Temporal Lobe	Middle Temporal Gyrus	Brodmann area 21	FALSE
1831	-60	-5	-5	Temporal Lobe	Middle Temporal Gyrus	Brodmann area 21	FALSE
1832	-60	0	-5	Temporal Lobe	Superior Temporal Gyrus	Brodmann area 22	FALSE
1833	-60	5	-5	Temporal Lobe	Superior Temporal Gyrus	Brodmann area 22	FALSE
1834	-60	10	-5	Temporal Lobe	Superior Temporal Gyrus	Brodmann area 22	FALSE
1835	-65	-50	-5	Temporal Lobe	Middle Temporal Gyrus	Brodmann area 21	FALSE
1836	-65	-45	-5	Temporal Lobe	Middle Temporal Gyrus	Brodmann area 21	FALSE
1837	-65	-40	-5	Temporal Lobe	Middle Temporal Gyrus	Brodmann area 21	FALSE
1838	-65	-35	-5	Temporal Lobe	Middle Temporal Gyrus	Brodmann area 21	FALSE
1839	-65	-30	-5	Temporal Lobe	Middle Temporal Gyrus	Brodmann area 21	FALSE
1840	-65	-25	-5	Temporal Lobe	Middle Temporal Gyrus	Brodmann area 21	FALSE
1841	-65	-20	-5	Temporal Lobe	Middle Temporal Gyrus	Brodmann area 21	FALSE
1842	-65	-15	-5	Temporal Lobe	Middle Temporal Gyrus	Brodmann area 21	FALSE
1843	-65	-10	-5	Temporal Lobe	Middle Temporal Gyrus	Brodmann area 21	FALSE
1844	-65	-5	-5	Temporal Lobe	Middle Temporal Gyrus	Brodmann area 21	FALSE
1845	-70	-35	-5	Temporal Lobe	Middle Temporal Gyrus	Brodmann area 21	FALSE
1846	-70	-25	-5	Temporal Lobe	Middle Temporal Gyrus	Brodmann area 21	FALSE
1847	65	-50	0	Temporal Lobe	Middle Temporal Gyrus	Brodmann area 21	FALSE
1848	65	-45	0	Temporal Lobe	Middle Temporal Gyrus	Brodmann area 21	FALSE
1849	65	-40	0	Temporal Lobe	Middle Temporal Gyrus	Brodmann area 21	FALSE
1850	65	-35	0	Temporal Lobe	Middle Temporal Gyrus	Brodmann area 22	FALSE
1851	65	-30	0	Temporal Lobe	Middle Temporal Gyrus	Brodmann area 21	FALSE
1852	65	-25	0	Temporal Lobe	Superior Temporal Gyrus	Brodmann area 22	FALSE
1853	65	-20	0	Temporal Lobe	Superior Temporal Gyrus	Brodmann area 22	FALSE
1854	60	-60	0	Temporal Lobe	Middle Temporal Gyrus	Brodmann area 21	FALSE
1855	60	-55	0	Temporal Lobe	Middle Temporal Gyrus	Brodmann area 21	FALSE
1856	60	-50	0	Temporal Lobe	Middle Temporal Gyrus	Brodmann area 22	FALSE
1857	60	-45	0	Temporal Lobe	Middle Temporal Gyrus	Brodmann area 22	FALSE
1858	60	-40	0	Temporal Lobe	Middle Temporal Gyrus	Brodmann area 21	FALSE
1859	60	-35	0	Temporal Lobe	Middle Temporal Gyrus	Brodmann area 22	FALSE
1860	60	-30	0	Temporal Lobe	Middle Temporal Gyrus	Brodmann area 21	FALSE
1861	60	-25	0	Temporal Lobe	Superior Temporal Gyrus	Brodmann area 22	FALSE
1862	60	-15	0	Temporal Lobe	Superior Temporal Gyrus	Brodmann area 22	FALSE
1863	60	-10	0	Temporal Lobe	Superior Temporal Gyrus	Brodmann area 22	FALSE
1864	60	-5	0	Temporal Lobe	Superior Temporal Gyrus	Brodmann area 22	FALSE
1865	60	0	0	Temporal Lobe	Superior Temporal Gyrus	Brodmann area 22	FALSE
1866	60	5	0	Temporal Lobe	Superior Temporal Gyrus	Brodmann area 22	FALSE
1867	55	-75	0	Occipital Lobe	Middle Occipital Gyrus	Brodmann area 37	FALSE
1868	55	-70	0	Occipital Lobe	Middle Occipital Gyrus	Brodmann area 37	FALSE
1869	55	-65	0	Temporal Lobe	Middle Temporal Gyrus	Brodmann area 37	FALSE
1870	55	-45	0	Temporal Lobe	Middle Temporal Gyrus	Brodmann area 22	FALSE
1871	55	-40	0	Temporal Lobe	Middle Temporal Gyrus	Brodmann area 22	FALSE
1872	55	-35	0	Temporal Lobe	Middle Temporal Gyrus	Brodmann area 22	FALSE
1873	55	-30	0	Temporal Lobe	Middle Temporal Gyrus	Brodmann area 21	FALSE
1874	55	-25	0	Temporal Lobe	Superior Temporal Gyrus	Brodmann area 22	FALSE
1875	55	-10	0	Temporal Lobe	Superior Temporal Gyrus	Brodmann area 22	FALSE
1876	55	5	0	Temporal Lobe	Superior Temporal Gyrus	Brodmann area 22	FALSE
1877	55	10	0	Temporal Lobe	Superior Temporal Gyrus	Brodmann area 22	FALSE
1878	55	20	0	Frontal Lobe	Inferior Frontal Gyrus	Brodmann area 47	FALSE
1879	55	25	0	Frontal Lobe	Inferior Frontal Gyrus	Brodmann area 47	FALSE
1880	55	35	0	Frontal Lobe	Inferior Frontal Gyrus	Brodmann area 47	FALSE
1881	50	-80	0	Occipital Lobe	Middle Occipital Gyrus	Brodmann area 19	FALSE
1882	50	-70	0	Occipital Lobe	Middle Occipital Gyrus	Brodmann area 37	FALSE
1883	50	-65	0	Temporal Lobe	Middle Temporal Gyrus	Brodmann area 37	FALSE
1884	50	-60	0	Temporal Lobe	Middle Temporal Gyrus	Brodmann area 37	FALSE
1885	50	-35	0	Temporal Lobe	Middle Temporal Gyrus	Brodmann area 22	FALSE
1886	50	-30	0	Temporal Lobe	Middle Temporal Gyrus	Brodmann area 22	FALSE
1887	50	0	0	Temporal Lobe	Superior Temporal Gyrus	Brodmann area 22	FALSE
1888	50	5	0	Temporal Lobe	Superior Temporal Gyrus	Brodmann area 22	FALSE
1889	50	10	0	Temporal Lobe	Superior Temporal Gyrus	Brodmann area 22	FALSE
1890	50	15	0	Frontal Lobe	Inferior Frontal Gyrus	Brodmann area 47	FALSE
1891	50	20	0	Frontal Lobe	Inferior Frontal Gyrus	Brodmann area 47	FALSE
1892	50	25	0	Frontal Lobe	Inferior Frontal Gyrus	Brodmann area 47	FALSE
1893	50	35	0	Frontal Lobe	Inferior Frontal Gyrus	Brodmann area 47	FALSE
1894	50	40	0	Frontal Lobe	Middle Frontal Gyrus	Brodmann area 47	FALSE
1895	45	-85	0	Occipital Lobe	Middle Occipital Gyrus	Brodmann area 19	FALSE
1896	45	-70	0	Occipital Lobe	Middle Occipital Gyrus	Brodmann area 37	FALSE
1897	45	-65	0	Temporal Lobe	Middle Temporal Gyrus	Brodmann area 37	FALSE
1898	45	-60	0	Temporal Lobe	Middle Temporal Gyrus	Brodmann area 37	FALSE
1899	45	-20	0	Temporal Lobe	Superior Temporal Gyrus	Brodmann area 22	FALSE
1900	45	-15	0	Sub-lobar	Insula	Brodmann area 13	FALSE
1901	45	-5	0	Sub-lobar	Insula	Brodmann area 13	FALSE
1902	45	5	0	Sub-lobar	Insula	Brodmann area 13	FALSE
1903	45	20	0	Frontal Lobe	Inferior Frontal Gyrus	Brodmann area 47	FALSE
1904	45	45	0	Frontal Lobe	Inferior Frontal Gyrus	Brodmann area 10	FALSE
1905	45	50	0	Frontal Lobe	Inferior Frontal Gyrus	Brodmann area 10	FALSE
1906	40	-90	0	Occipital Lobe	Middle Occipital Gyrus	Brodmann area 18	FALSE
1907	40	-70	0	Occipital Lobe	Middle Occipital Gyrus	Brodmann area 37	FALSE
1908	40	-65	0	Occipital Lobe	Middle Occipital Gyrus	Brodmann area 37	FALSE
1909	40	-5	0	Sub-lobar	Insula	Brodmann area 13	FALSE
1910	40	0	0	Sub-lobar	Insula	Brodmann area 13	FALSE
1911	40	10	0	Sub-lobar	Insula	Brodmann area 13	FALSE
1912	40	15	0	Sub-lobar	Insula	Brodmann area 13	FALSE
1913	40	20	0	Frontal Lobe	Inferior Frontal Gyrus	Brodmann area 47	FALSE
1914	40	25	0	Frontal Lobe	Inferior Frontal Gyrus	Brodmann area 47	FALSE
1915	40	45	0	Frontal Lobe	Sub-Gyral	Brodmann area 10	FALSE
1916	40	55	0	Frontal Lobe	Middle Frontal Gyrus	Brodmann area 10	FALSE
1917	35	-90	0	Occipital Lobe	Middle Occipital Gyrus	Brodmann area 18	FALSE
1918	35	15	0	Sub-lobar	Insula	Brodmann area 13	FALSE
1919	35	20	0	Sub-lobar	Extra-Nuclear	Brodmann area 47	FALSE
1920	35	25	0	Frontal Lobe	Inferior Frontal Gyrus	Brodmann area 47	FALSE
1921	35	55	0	Frontal Lobe	Middle Frontal Gyrus	Brodmann area 10	FALSE
1922	30	-95	0	Occipital Lobe	Middle Occipital Gyrus	Brodmann area 18	FALSE
1923	30	-90	0	Occipital Lobe	Middle Occipital Gyrus	Brodmann area 18	FALSE
1924	30	-85	0	Occipital Lobe	Middle Occipital Gyrus	Brodmann area 18	FALSE
1925	30	25	0	Sub-lobar	Insula	Brodmann area 13	FALSE
1926	30	50	0	Frontal Lobe	Middle Frontal Gyrus	Brodmann area 10	FALSE
1927	30	55	0	Frontal Lobe	Superior Frontal Gyrus	Brodmann area 10	FALSE
1928	30	60	0	Frontal Lobe	Superior Frontal Gyrus	Brodmann area 10	FALSE
1929	25	-95	0	Occipital Lobe	Middle Occipital Gyrus	Brodmann area 18	FALSE
1930	25	-70	0	Occipital Lobe	Lingual Gyrus	Brodmann area 19	FALSE
1931	25	-65	0	Occipital Lobe	Lingual Gyrus	Brodmann area 19	FALSE
1932	25	-55	0	Limbic Lobe	Parahippocampal Gyrus	Brodmann area 30	FALSE
1933	25	50	0	Frontal Lobe	Middle Frontal Gyrus	Brodmann area 10	FALSE
1934	25	55	0	Frontal Lobe	Superior Frontal Gyrus	Brodmann area 10	FALSE
1935	25	60	0	Frontal Lobe	Superior Frontal Gyrus	Brodmann area 10	FALSE
1936	20	-100	0	Occipital Lobe	Middle Occipital Gyrus	Brodmann area 18	FALSE
1937	20	-85	0	Occipital Lobe	Lingual Gyrus	Brodmann area 17	FALSE
1938	20	-70	0	Occipital Lobe	Lingual Gyrus	Brodmann area 19	FALSE
1939	20	-65	0	Occipital Lobe	Lingual Gyrus	Brodmann area 19	FALSE
1940	20	-55	0	Occipital Lobe	Lingual Gyrus	Brodmann area 18	FALSE
1941	20	50	0	Frontal Lobe	Superior Frontal Gyrus	Brodmann area 10	FALSE
1942	20	60	0	Frontal Lobe	Superior Frontal Gyrus	Brodmann area 10	FALSE
1943	20	65	0	Frontal Lobe	Superior Frontal Gyrus	Brodmann area 10	FALSE
1944	15	-100	0	Occipital Lobe	Cuneus	Brodmann area 18	FALSE
1945	15	-95	0	Occipital Lobe	Cuneus	Brodmann area 17	FALSE
1946	15	-90	0	Occipital Lobe	Lingual Gyrus	Brodmann area 17	FALSE
1947	15	-85	0	Occipital Lobe	Lingual Gyrus	Brodmann area 17	FALSE
1948	15	-80	0	Occipital Lobe	Lingual Gyrus	Brodmann area 18	FALSE
1949	15	-75	0	Occipital Lobe	Lingual Gyrus	Brodmann area 18	FALSE
1950	15	-70	0	Occipital Lobe	Lingual Gyrus	Brodmann area 18	FALSE
1951	15	-65	0	Occipital Lobe	Lingual Gyrus	Brodmann area 19	FALSE
1952	15	-55	0	Occipital Lobe	Lingual Gyrus	Brodmann area 18	FALSE
1953	15	-50	0	Occipital Lobe	Lingual Gyrus	Brodmann area 19	FALSE
1954	15	-45	0	Limbic Lobe	Parahippocampal Gyrus	Brodmann area 30	FALSE
1955	15	-35	0	Limbic Lobe	Parahippocampal Gyrus	Brodmann area 27	FALSE
1956	15	45	0	Limbic Lobe	Anterior Cingulate	Brodmann area 32	FALSE
1957	15	50	0	Frontal Lobe	Medial Frontal Gyrus	Brodmann area 10	FALSE
1958	15	55	0	Frontal Lobe	Superior Frontal Gyrus	Brodmann area 10	FALSE
1959	15	65	0	Frontal Lobe	Medial Frontal Gyrus	Brodmann area 10	FALSE
1960	10	-100	0	Occipital Lobe	Cuneus	Brodmann area 17	FALSE
1961	10	-95	0	Occipital Lobe	Cuneus	Brodmann area 17	FALSE
1962	10	-90	0	Occipital Lobe	Lingual Gyrus	Brodmann area 17	FALSE
1963	10	-80	0	Occipital Lobe	Lingual Gyrus	Brodmann area 18	FALSE
1964	10	-75	0	Occipital Lobe	Lingual Gyrus	Brodmann area 18	FALSE
1965	10	-70	0	Occipital Lobe	Lingual Gyrus	Brodmann area 18	FALSE
1966	10	-65	0	Occipital Lobe	Lingual Gyrus	Brodmann area 18	FALSE
1967	10	-60	0	Occipital Lobe	Lingual Gyrus	Brodmann area 18	FALSE
1968	10	-55	0	Occipital Lobe	Lingual Gyrus	Brodmann area 18	FALSE
1969	10	-50	0	Limbic Lobe	Parahippocampal Gyrus	Brodmann area 30	FALSE
1970	10	-45	0	Limbic Lobe	Parahippocampal Gyrus	Brodmann area 30	FALSE
1971	10	-40	0	Limbic Lobe	Parahippocampal Gyrus	Brodmann area 30	FALSE
1972	10	-35	0	Limbic Lobe	Parahippocampal Gyrus	Brodmann area 27	FALSE
1973	10	45	0	Limbic Lobe	Anterior Cingulate	Brodmann area 32	FALSE
1974	10	50	0	Limbic Lobe	Anterior Cingulate	Brodmann area 10	FALSE
1975	10	55	0	Frontal Lobe	Superior Frontal Gyrus	Brodmann area 10	FALSE
1976	10	65	0	Frontal Lobe	Medial Frontal Gyrus	Brodmann area 10	FALSE
1977	5	-100	0	Occipital Lobe	Cuneus	Brodmann area 18	FALSE
1978	5	-95	0	Occipital Lobe	Cuneus	Brodmann area 17	FALSE
1979	5	-90	0	Occipital Lobe	Lingual Gyrus	Brodmann area 17	FALSE
1980	5	-80	0	Occipital Lobe	Lingual Gyrus	Brodmann area 18	FALSE
1981	5	-75	0	Occipital Lobe	Lingual Gyrus	Brodmann area 18	FALSE
1982	5	-70	0	Occipital Lobe	Lingual Gyrus	Brodmann area 18	FALSE
1983	5	-65	0	Occipital Lobe	Lingual Gyrus	Brodmann area 18	FALSE
1984	5	30	0	Limbic Lobe	Anterior Cingulate	Brodmann area 24	FALSE
1985	5	35	0	Limbic Lobe	Anterior Cingulate	Brodmann area 32	FALSE
1986	5	40	0	Limbic Lobe	Anterior Cingulate	Brodmann area 32	FALSE
1987	5	45	0	Limbic Lobe	Anterior Cingulate	Brodmann area 32	FALSE
1988	5	50	0	Limbic Lobe	Anterior Cingulate	Brodmann area 32	FALSE
1989	5	55	0	Frontal Lobe	Medial Frontal Gyrus	Brodmann area 10	FALSE
1990	5	60	0	Frontal Lobe	Superior Frontal Gyrus	Brodmann area 10	FALSE
1991	5	65	0	Frontal Lobe	Medial Frontal Gyrus	Brodmann area 10	FALSE
1992	0	-100	0	Occipital Lobe	Cuneus	Brodmann area 18	FALSE
1993	0	-95	0	Occipital Lobe	Cuneus	Brodmann area 18	FALSE
1994	0	-90	0	Occipital Lobe	Lingual Gyrus	Brodmann area 17	FALSE
1995	0	-85	0	Occipital Lobe	Lingual Gyrus	Brodmann area 18	FALSE
1996	0	-80	0	Occipital Lobe	Lingual Gyrus	Brodmann area 18	FALSE
1997	0	45	0	Limbic Lobe	Anterior Cingulate	Brodmann area 32	FALSE
1998	0	50	0	Limbic Lobe	Anterior Cingulate	Brodmann area 32	FALSE
1999	-5	-100	0	Occipital Lobe	Cuneus	Brodmann area 18	FALSE
[truncated: 4,239 more rows]
